# Supplementary material for: Status of Selenium and Other Essential and Toxic Elements in Oregon Grazing Sheep
Source: Animals (Basel). 2025 Jun 18;15(12):1799. doi: 10.3390/ani15121799 (PMC12190036; doi:10.3390/ani15121799)
Supplement: Supplementary file 1 [file animals-15-01799-s001.zip]

Archive with 11 entries (10 files):
- Available Data.xlsx
- Suppl File 1 Raw Whole Blood Minerals Above Detection.xlsx
- Suppl File 2 Questionnaire.pdf
- Suppl File 3 Corr Matrix.xlsx
- Supplementary Figures.pdf
- __MACOSX/
- __MACOSX/._Available Data.xlsx
- __MACOSX/._Suppl File 1 Raw Whole Blood Minerals Above Detection.xlsx
- __MACOSX/._Suppl File 2 Questionnaire.pdf
- __MACOSX/._Suppl File 3 Corr Matrix.xlsx
- __MACOSX/._Supplementary Figures.docx
