# Supplementary material for: Status of Selenium and Other Essential and Toxic Elements in Oregon Grazing Sheep
Source: Animals (Basel). 2025 Jun 18;15(12):1799. doi: 10.3390/ani15121799 (PMC12190036; doi:10.3390/ani15121799)
Supplement: Supplementary file 1 [file animals-15-01799-s001.zip › Available Data.xlsx]

## Sheet: Minerals
Farm ID	Animal	9Be (STDR)	11B (STDR)	75As (STDR)	98Mo (STDR)	111Cd (STDR)	137Ba (STDR)	200Hg (STDR)	205Tl (STDR)	208Pb (STDR)	27Al (KEDR)	51V (KEDR)	52Cr (KEDR)	55Mn (KEDR)	57Fe (KEDR)	59Co (KEDR)	65Cu (KEDR)	66Zn (KEDR)	77Se (KEDR)	Age	BSC	Breed	Mineral code
		Y (ppb)	Y (ppb)	Y (ppb)	Y (ppb)	Y (ppb)	Y (ppb)	Y (ppb)	Y (ppb)	Y (ppb)	Y (ppb)	Y (ppb)	Y (ppb)	Y (ppb)	Y (ppb)	Y (ppb)	Y (ppb)	Y (ppb)	Y (ppb)
1	1	0.0288702	203.771		29.6072	0.0397519	32.7725	0.118175	0.0116306	0.858505	454.764	0.153903	27.5109	15.9107	360370	0.771807	636.759	1833.05	56.199	4	2.5	Jacob X Icelandic	A
1	2		176.17		18.404	0.0343678	69.0946	0.0442934	0.0132082	0.697425	445.321	0.119621	24.5325	17.3744	258842	0.91618	716.438	2008.72	7.59605	3	2.5	Jacob X Icelandic	A
1	3		204.155		22.9935	0.0398314	41.0572	0.0792031	0.00862361	0.992651	625.096	0.226882	24.5777	27.4231	349927	0.81378	591.568	2121.26	32.0095	5	2.5	Jacob X Icelandic	A
1	4	0.0280153	172.002		26.7027	0.0293378	38.8124	0.0476163	0.01033	0.825405	650.823	0.201327	25.9435	15.6945	457110	0.826821	547.913	2093.62	19.4791	2	2.5	Jacob X Icelandic	A
1	5		156.636		24.4386	0.0335658	28.5786	0.0355476	0.00668224	1.00885	623.466	0.208625	24.1674	19.4365	398248	0.793198	619.462	1440.49	46.9732	6	2.5	Jacob X Icelandic	A
1	6	0.0241897	172.708		24.3392	0.0497238	58.2117	0.0478715	0.0110424	0.964614	1174.19	0.247379	23.9944	18.751	298944	0.73255	723.48	2386.4	10.6228	3	2.5	Jacob X Icelandic	A
1	7	0.0412717	204.574		23.9896	0.0299128	78.5147	0.0138998	0.0102895	0.761209	758.46	0.223249	26.087	20.2147	224470	0.824511	586.688	1845.07	12.2774	3	2.5	Jacob X Icelandic	A
1	8		163.565		31.5477	0.042569	71.3284	0.0647394	0.00893336	0.76153	443.915	0.233457	27.9609	18.4253	362557	0.762659	844.287	2755.08	18.7445	3	2.5	Jacob X Icelandic	A
2	1	0.0592773	162.246	2.48633	41.7392	0.072502	227.161			1.63592	818.807	0.684557	27.8057	52.9665	642357	1.09803	1354.69	3083.58	46.299	2	4	St. Croix	B
2	2	0.0226957	129.912	0.942737	102.505	0.0818403	158.991			2.93615	628.9	0.640386	27.5105	30.5233	373725	0.808114	912.397	2815.44	77.6666	3	4	St. Croix	B
2	3	0.0761271	130.496	1.06872	31.1833	0.0468231	67.0425			0.94672	1043.87	0.439925	27.3567	32.1151	380913	0.889136	953.846	1919.82	24.7034	3	3.5	St. Croix	B
3	1		142.121		46.9149	0.0426471	142.79	0.245995	0.0305586	2.00505	1181.16	0.273348	26.7146	40.4462	329056	1.55752	783.402	1861.08	52.1589	2	3.5	Shetland	C
3	2	0.0395775	128.746		28.3815	0.0519764	66.7519	0.205386	0.02704	1.97896	939.859	0.327463	27.499	68.8232	399694	1.18739	808.667	1810.67	95.6804	3	3	Shetland	C
3	3		135.474		12.0293	0.0153335	86.3171	0.139909	0.03584	1.34176	346.732	0.357158	25.9865	77.7847	304147	1.69055	1035.81	1745.83	68.1304	3	3.5	Black Welsh X	C
3	4		135.367		14.7406	0.0119857	117.671	0.233121	0.0221322	1.71487	668.162	0.255351	26.5538	27.1182	312090	1.53469	946.716	1992.03	17.5051	5	3	Black Welsh X	C
3	5	0.0203983	138.642		30.8342	0.0221278	87.1239	0.19753	0.0265796	2.1749	1403.02	0.328605	25.5937	41.8099	341232	1.52431	703.165	1839.67	47.1451	4	3.5	Scottish	C
3	6	0.0663255	146.534		16.2227	0.0297777	117.441	0.161911	0.0288808	2.60719	731.865	0.227689	26.4886	34.3376	309047	2.34702	724.015	1620.75	94.4397	2	3.5	Shetland	C
3	7	0.00186521	132.72		53.6446	0.0538447	147.652	0.157674	0.0390967	2.76827	899.28	0.554835	26.0082	53.8672	367015	1.65263	716.413	2267.07	43.4289	3	3	Shetland	C
3	8	0.0209614	125.142		14.0742	0.0591543	117.084	0.220468	0.0221136	1.59799	1158.19	0.360941	28.2505	41.4501	218277	1.78543	963.632	1525.44	21.6626	2	3.5	Scottish	C
3	9		137.826		14.5272	0.0407778	89.6685	0.205271	0.0253677	1.0567	562.865	0.169767	26.568	72.1606	312928	1.5105	649.7	1994.98	37.0531	2	3.5	Black Welsh X	C
3	10		133.707		40.7304	0.0418883	280.973	0.130118	0.0246755	2.63708	550.903	0.304217	24.983	68.1711	275552	2.53777	697.15	1498.39	23.5497	4	3	Scottish	C
4	1	0.0316622	156.851	1.13354	33.2633	0.0323331	183.332			3.95409	1178.88	0.627183	25.8346	18.92	302410	1.14619	769.455	1574.62	59.4133	3	4	Dorper	D
4	2	0.0269583	160.577	1.33928	40.3719	0.098865	165.209			7.19212	870.175	0.637022	24.5239	32.7923	268413	1.20467	719.901	2465.61	34.3085	5	4	Dorper	D
4	3	0.0121544	150.237	1.18944	33.361	0.058288	141.659			5.36598	4897.25	0.836605	24.9454	32.2606	300430	1.60606	855.909	1711.48	41.9604	4	4	Dorper	D
4	4	0.159873	201.656	1.43737	48.7969	1.07612	114.076			258.408	2885.48	1.55681	31.0751	146.618	451989	3.14785	898.144	2774.36	72.0237	5	4	Dorper	D
4	5	0.105417	198.176	2.25345	49.6876	1.06511	112.65			254.804	2930.24	2.2087	48.6349	227.97	483744	3.96069	919.233	2817.42	64.7268	3	4	Dorper	D
5	1	0.118667	161.396	0.627987	7.12995	0.0249128	79.4353			1.2178	2302.03	0.494	16.9391	36.3247	368786	0.702382	826.775	2938.19	64.0805	3	3.5	Romeldale	E
5	2	0.0739737	163.821	0.506838	9.67907	0.0115729	68.4259			1.18625	2429.81	0.449614	15.9913	23.2218	357483	0.721145	733.024	2217.42	55.6963	5	2.5	Romeldale	E
5	3	0.0813485	165.443	0.588828	4.82694	0.0113597	53.0599			0.928527	2353.99	0.270147	15.0842	33.8383	410748	0.92041	709.948	3067.3	73.6019	4	3.5	Romeldale	E
5	4	0.0974392	157.857	0.0844548	6.42348	0.0294256	45.3847			14.0564	2670.86	0.893569	16.062	26.2943	385456	1.06096	793.245	3070.48	51.4507	4	3.5	Romeldale	E
6	1	0.055714	118.313	1.81738	6.13771		283.215	0.750678	0.0575946	0.873113	198.824	4.05908	5.82071	17.8296	320627	2.04333	599.203	2061.05	4.68674	unknown	3	Commercial X	F
6	2	0.0479795	93.761	1.67669	4.9916	0.0255847	79.5581	0.402708	0.0395567	1.0642	179.148	2.83622	5.87152	22.1433	322708	1.48797	522.699	1961.75	18.8768	unknown	3	Commercial X	F
6	3	0.0151501	95.7884	1.60534	4.54358	0.0333399	93.2347	0.289004	0.0244475	1.2656	202.782	3.7685	5.68294	19.4237	275340	4.29044	568.738	1652.43	15.4417	unknown	3	Commercial X	F
6	4	0.033352	99.0748	1.63946	3.64462	0.0124663	76.7849	0.320472	0.0325193	0.807905	288.851	2.08434	7.60088	45.523	227844	1.28915	1040.79	1787.86	184.905	unknown	3	Commercial X	F
6	5	0.00535186	97.3613	1.2889	4.31216	0.0162588	72.4959	0.283497	0.0330059	1.81291	218.54	1.65016	5.37822	17.4248	325401	1.05289	623.45	2083.67	65.454	unknown	3	Commercial X	F
6	6	0.030408	102.543	1.09429	2.98476	0.0156053	111.11	0.33249	0.0208251	1.45584	435.409	1.44385	6.58771	27.9824	313068	0.702578	637.898	2674.43	171.267	unknown	3	Commercial X	F
6	7	0.0402281	109.172	1.63523	5.31303	0.0284285	127.434	0.312948	0.0325352	1.63912	1195.77	4.73124	7.91855	46.8339	343657	1.63228	582.782	2173.21	106.397	unknown	3	Commercial X	F
6	8	0.0580879	108.814	1.35941	3.55091	0.0036169	116.641	0.441909	0.035348	0.991359	1214.55	4.60323	6.46081	23.7372	381079	1.67329	861.215	2501.78	2.07357	unknown	3	Commercial X	F
6	9	0.0295017	102.255	1.74915	3.49125	0.0504657	126.99	0.247096	0.0293104	4.76347	1095.54	6.34237	6.13406	23.4647	305693	2.12233	699.703	1604.01	24.649	unknown	3	Commercial X	F
6	10	0.0942639	100.885	1.21027	3.75212	0.0154647	296.952	0.248428	0.0253012	1.1943	1540.65	2.54397	7.03013	20.284	325750	1.2255	724.99	2498.45	28.9338	unknown	3	Commercial X	F
7	1	0.117629	164.189	0.803118	31.7575	0.0516916	129.873			2.53329	2541.5	0.70282	26.21	36.5379	329828	1.24569	899.132	2295.68	55.2162	5	3	CVM X Border Leicester	G
7	2	0.0104074	201.533	1.2048	96.3472	0.159242	215.66			45.7088	402.707	0.79662	36.2229	37.2946	302115	2.61482	631.777	1401.43	88.7771	4	3	CVM X Border Leicester	G
7	3	0.0599844	229.105	1.02254	88.6819	0.0564264	205.995			3.181	2182.33	0.525629	25.6966	33.4623	317835	2.10031	732.165	2193.1	83.6612	2	3	CVM X Border Leicester	G
8	1	0.0396135	69.7319	0.834517	6.07229	0.0586904	462.853	0.236099	0.00657903	0.888318	1070.18	1.33784	8.30346	56.4666	257822	0.441576	863.444	1703.65	48.8852	unknown	4	Commercial X	C
8	2	0.160689	73.5791	1.9234	8.35061	0.0291845	213.379	0.363865	0.0116887	1.3236	1661.87	2.38808	9.36896	100.658	466283	0.404524	819.445	3506.01	137.48	unknown	4	Commercial X	C
8	3	0.201169	74.337	1.28781	8.4451	0.0530095	172.016	0.215567	0.017238	2.53078	2403.23	2.12048	8.62153	60.2191	371281	0.305765	661.802	2452.47	113.96	unknown	4	Commercial X	C
8	4	0.063795	86.6443	1.24151	7.84538	0.0381677	142.409	0.246396	0.0109751	1.29984	1463.07	1.40675	8.87056	76.1687	434163	0.541692	689.553	2077.11	98.2288	unknown	4	Commercial X	C
8	5	0.0900694	64.7222	0.369297	6.45086	0.0340802	251.05	0.163228	0.0081713	1.18904	1414.65	1.37743	6.48358	29.9321	298409	0.402704	551.206	2034.41	94.0568	unknown	4	Commercial X	C
8	6	0.109176	74.7098	1.55101	11.6264	0.11303	250.012	0.173399	0.0113703	2.34526	1564.95	1.32773	7.20902	65.7716	360039	0.483724	729.867	2694.91	72.1631	unknown	4	Commercial X	C
8	7		84.5451	1.88156	9.66946	0.0772914	502.212	0.222668	0.0114996	1.53303	1252.24	2.57111	9.29222	59.7726	369909	0.577446	670.883	2630.04	62.8261	unknown	4	Commercial X	C
8	8	0.102925	48.4229	0.641262	5.29251	0.0238323	107.178	0.175488	0.00575408	0.938451	1181.68	0.897354	6.50857	51.9244	266117	0.391054	491.274	1842.1	48.3811	unknown	4	Commercial X	C
8	9	0.0852246	49.3486	0.992239	6.88762	0.0176219	166.902	0.394975	0.0288205	1.16621	1227.37	1.66057	7.36647	19.5601	244248	0.273353	529.33	1591.87	56.808	unknown	4	Commercial X	C
8	10	0.0632935	45.9319	0.581728	9.05368	0.0297461	110.541	0.254335	0.011223	1.25256	1062.92	1.88671	5.91073	46.3095	243052	0.561343	606.939	2193.18	79.3243	unknown	4	Commercial X	C
9	1	0.00207566	288.031	0.343543	88.5761	0.106389	83.223	0.236622	0.023115	0.896766	962.466	0.270775	5.74609	7.39816	216140	0.690192	579.085	1122.87	189.393	2	3	Commercial X	H
9	2	0.0972527	401.329	0.248161	57.1182	0.101595	73.1098	0.228782	0.0213154	1.33052	1171.07	0.358513	6.22182	12.91	309272	0.306901	554.22	2476.7	109.852	2	4	Commercial X	H
9	3	0.0140907	368.888	0.120972	28.2595	0.0442746	63.9224	0.126889	0.0167666	0.95804	1131.64	0.173592	4.91306	14.282	234941	0.264298	438.7	1815.34	35.0969	3	5	Commercial X	H
9	4	0.055838	342.663	0.379239	52.0334	0.0721824	82.0689	0.210468	0.0168904	1.73984	881.581	0.0863109	5.20584	7.22595	193613	0.312415	546.822	1516.51	20.5267	3	5	Commercial X	H
9	5	0.0699008	337.452	0.405736	45.4483	0.0602879	114.647	0.166388	0.0226088	1.14166	1055.99	0.191445	5.14399	11.1408	269963	0.45061	673.391	1786.61	91.7611	4	3	Commercial X	H
10	1	0.00294009	137.929	1.52004		0.119424	139.982			10.4677	381.568	0.504187	9.82753	60.1166	445627	1.39497	781.903	2719.31	126.657	2	3.5	CMV	G
10	2		124.656	1.6767		0.149986	310.107			13.5329	268.545	0.765182	10.3404	70.9431	318370	1.45467	789.193	2589.86	90.4103	4	3.5	CMV	G
10	3	0.03258	130.614	1.55922		0.146609	224.016			8.53243	396.912	0.826053	8.84596	48.9125	318094	1.02738	755.694	2642.32	53.1968	4	3.5	CMV	G
11	1		130		6.43362	0.0178343	80.312	0.105952	0.013874	0.769413	699.67	0.401675	25.7246	44.3667	359810	4.21143	724.466	2233.92	160.694	4	2.5	Polypay	I
11	2		113.435		14.0029	0.0106234	65.9434	0.0354593	0.00662365	0.635562	663.096	0.37017	24.5567	44.2627	338985	1.46197	782.917	2480.55	104.667	5	3	Polypay	I
11	3		144.467		7.37344	0.0199074	125.086	0.306442	0.0123225	0.786534	711.911	0.499673	25.8257	35.5046	352662	3.43913	727.652	2039.86	126.185	6	2.5	Polypay	I
11	4	0.0212328	120.993		19.5138	0.0549979	79.4317	0.0653251	0.00492016	0.610864	842.636	0.615698	27.4458	29.6397	312083	1.54383	939.802	2319.28	122.83	3	3	Polypay	I
11	5	0.0106133	78.4744		4.13115	0.0121665	42.4457	0.00964003	0.00893269	0.515422	1036.12	0.307822	13.7857	15.6917	198832	1.4053	457.044	1086.58	59.649	4	3	Polypay	I
11	6		109.207		12.6563	0.039939	47.7867	0.0496543	0.00627236	0.563592	712.345	0.299884	25.8105	31.1716	364543	1.3118	1174.77	2860.74	63.9396	3	2.5	Polypay	I
11	7		139.829		26.0115	0.0216712	123.196	0.119875		0.650264	137.662	0.1859	29.9543	36.8285	370730	1.93811	834.151	2155.87	78.43	3	2.5	Polypay	I
11	8	0.00694409	136.393		18.8426	0.00532295	44.0566	0.133439		0.663291	283.201	0.4678	30.5507	33.8392	434975	2.53587	663.477	2501.4	80.3238	3	3.5	Polypay	I
11	9		149.403		7.67069	0.00751504	98.3116	0.0677907	0.0122025	0.632851	501.492	0.611866	24.725	46.4574	332859	8.02972	697.615	1996.79	56.9869	3	2.5	Polypay	I
11	10		80.2985		9.70989	0.0373425	54.6859	0.0245561	0.00449578	0.47981	717.539	0.264729	15.2546	16.1849	167076	1.90414	550.523	1143.26	51.0721	3	3	Polypay	I
12	1	0.00733005	121.292		6.51597	0.0438853	316.488	0.242678	0.0216229	0.912986	801.31	0.199722	24.5872	23.2574	356296	0.767377	782.59	2618.03	53.7831	2	3	Hampshire	J
12	2	0.0276053	133.003		7.66277	0.0344359	215.445	0.197569	0.0162649	1.05421	875.977	0.409649	29.2797	30.4443	318150	0.840394	805.09	1899.08	101.496	5	3	Hampshire	J
12	3	0.0250423	124.441		6.65823	0.12918	197.578	0.200794	0.0102394	0.852497	644.345	0.136071	24.7784	35.307	313513	0.902611	881.121	1789.44	116.747	2	3	Hampshire	J
12	4	0.0358848	121.894		6.36205	0.0334176	115.092	0.142244	0.00586027	1.30448	676.251	1.30487	23.918	36.9331	373050	0.811542	943.745	2405.01	62.1483	5	3	Hampshire	J
12	5	0.0408104	122.293		6.35121	0.0199948	185.782	0.154381	0.0108426	0.655656	1203.78	0.46222	24.9667	27.8469	305806	0.720157	1139.53	2050.64	26.5441	5	3	Suffolk	J
12	6		124.626		6.27178	0.0132723	193.411	0.0735434	0.0121587	1.06519	1005.23	0.208929	24.1868	48.0269	375869	0.959609	885.963	2125.78	148.276	2	3	Hampshire	J
12	7	0.013301	112.841		6.78867	0.0153533	172.914	0.0948688	0.00850933	1.19318	1151.42	0.233042	23.7596	56.9677	352624	0.98361	640.141	2232.05	126.726	2	3	Dorset	J
13	1	0.0371579	148.825		39.845	0.0819886	110.551	1.13184	0.032809	4.40281	997.312	0.364071	34.2689	24.9622	460590	1.04735	1046.94	2937.93	110.221	4	4	Dorper X Katahdin	K
13	2		131.214		33.8293	0.042531	230.902	0.545571	0.0242248	1.13255	631.726	0.135539	24.5177	30.9508	300488	0.88883	957.932	2239.73	98.8348	5	4	Dorper X Katahdin	K
13	3		131.295		24.8121	0.0329675	323.452	1.23989	0.0305507	1.1057	1122.29	0.167053	26.4981	46.7081	496234	0.930348	1265.74	3556.06	98.7488	5	4	Dorper X Katahdin	K
13	4	0.0187496	138.719		39.6177	0.071156	88.8373	0.353242	0.0251783	1.79628	1149.67	0.194832	25.4906	32.7125	432422	0.947031	962.285	3199.9	113.003	3	4	Dorper X Katahdin	K
13	5	0.0663113	139.934		28.0518	0.048322	82.0346	0.0511618	0.0191223	1.26127	657.11	0.298408	25.7214	38.7006	410573	1.06999	868.365	2967.62	66.8626	4	4	Dorper X Katahdin	K
14	1		233.155		20.7532	0.0523439	118.367	0.332868	0.0328144	1.12351	584.252	0.420691	24.9917	55.1353	328254	1.25189	781.054	1761.62	74.7186	2	2	E. Fresian X English Commercial	L
14	2	0.0843489	198.164		21.9498	0.0333037	63.2374	0.111461	0.0412694	1.08951	528.169	0.29951	26.8399	30.3198	391423	1.63568	915.926	2763.06	85.8836	5	3	E. Fresian X English Commercial	L
14	3		235.917		22.0407	0.0281214	81.3611	0.130194	0.0297313	3.31975	665.478	0.492098	25.7017	43.5756	337783	1.6149	735.852	2398.25	64.9525	4	3	E. Fresian X English Commercial	L
14	4		255.152		10.2099	0.0249937	73.274	0.113062	0.032859	0.790333	527.807	0.645958	26.9657	48.9085	362258	1.89201	802.826	4723.91	149.586	2	3	E. Fresian X English Commercial	L
14	5	0.00576774	196.852		20.6616	0.0328352	56.0755	0.158413	0.0374013	1.02731	385.654	0.238439	23.9157	36.766	339742	1.06921	624.582	1785.31	63.5439	5	4	E. Fresian X English Commercial	L
14	6		206.198		17.4424	0.0477043	36.004	0.099	0.0360546	1.11004	657.753	0.484638	24.6458	27.659	284676	1.89848	791.995	1532.5	140.154	5	3	E. Fresian X English Commercial	L
14	7		187.33		21.1404	0.035194	121.408	0.10141	0.0386137	0.828163	1066.03	0.254	25.0134	67.2791	364826	0.917961	866.2	2626.63	56.611	3	3	E. Fresian X English Commercial	L
14	8	0.00931568	201.184		42.6801	0.052145	33.2359	0.282942	0.026678	0.844308	710.294	0.453244	27.5536	37.9217	371494	3.48434	898.817	2630.06	216.964	5	3	E. Fresian X English Commercial	L
14	9	0.0734768	200.849		40.1578	0.0430999	92.697	0.0993385	0.0288146	1.20434	1221.74	0.295395	27.9168	30.5703	262401	1.15597	902.184	1904.46	34.388	4	3	E. Fresian X English Commercial	L
14	10	0.0465169	213.349		17.2851	0.021993	31.2807	0.0505712	0.039242	1.35203	890.264	0.562985	27.4164	30.3272	320362	2.12048	1191.6	2074.27	102.864	5	3	E. Fresian X English Commercial	L
15	1	0.0404218	354.73		22.821	0.0775824	103.144	0.0674333	0.0200601	2.13377	577.764	0.762979	25.4234	49.3668	356104	2.91857	683.315	2259.52	197.634	unknown	4	Commercial X	L
15	2	0.0257493	333.016		24.2772	0.0414576	124.004	0.0771433	0.0161523	2.01265	388.143	1.08988	24.521	30.4149	270961	2.25215	770.99	1783.44	67.8471	unknown	4	Commercial X	L
15	3		351.582		19.0257	0.0362696	139.574	0.266865	0.0179501	2.25385	490.493	1.19286	25.7764	68.7435	454027	2.00833	880.056	3215.9	124.115	unknown	4	Commercial X	L
15	4		425.828		16.0162	0.0458328	71.8484	0.0781536	0.0133302	1.18391	703.096	1.44777	25.4041	28.2525	244979	1.78581	862.928	1804.12	88.4992	unknown	4	Commercial X	L
15	5		295.078		22.9599	0.0315791	151.976	0.135856	0.0163305	1.75929	1258.84	0.748271	24.1709	33.3005	362854	2.62346	811.281	2130.15	73.5278	unknown	4	Commercial X	L
15	6	0.0257571	299.024		18.9448	0.0107657	207.123	0.0497308	0.010396	1.84585	792.541	0.69017	25.882	40.469	363643	1.47489	675.553	1621.83	63.0806	unknown	4	Commercial X	L
15	7	0.00331575	394.366		15.1024	0.0216044	327.975	0.0673084	0.0185474	1.72412	541.06	0.991216	31.7882	39.5799	397098	1.19655	1238.72	2321.85	46.7442	unknown	4	Commercial X	L
15	8		314.867		10.7495	0.0109591	79.2175	0.0734743	0.016368	3.25144	1739.63	0.847746	27.9468	72.7209	369982	1.72592	752.725	2261.4	160.132	unknown	4	Commercial X	L
15	9		278.862		17.2143	0.0181716	113.884	0.0818526	0.0111456	2.59612	368.396	0.930489	25.1922	50.7777	303242	2.18133	719.513	2279.49	118.204	unknown	4	Commercial X	L
15	10		223.441		24.2736	0.0381464	164.93	0.600024	0.0769382	1.61729	455.363	0.480196	25.705	41.4209	369617	1.01129	729.151	1940.07	71.391	unknown	4	Commercial X	L
16	1	0.071323	185.545	4.73592	9.10617	0.0219269	106.241			2.3939	1622.32	1.16367	27.8536	47.6419	398948	1.30833	1009	2990.67	134.94	3	2.5	Suffolk X Hampshire	C
16	2	0.0696273	151.389	3.44554	10.7557	0.0341334	148.916			1.57262	1054.8	0.956753	25.698	35.7084	376668	1.18951	743.101	2839.04	56.9359	2	3	Suffolk X Hampshire	C
16	3	0.0431978	165.298	3.58334	28.6468	0.081127	261.884			2.96578	1713.48	1.03175	25.4631	32.4072	400941	1.31228	1119.14	2563.04	195.511	2	2.5	Suffolk X Hampshire	C
17	1		165.204		55.8418	0.0283197	58.981	0.13643	0.0121746	1.35078	535.459	0.197559	27.0781	35.679	482023	1.04248	736.709	1966.09	171.356	4	3.5	Lincoln	H
17	2		157.418		51.0506	0.066397	76.8378	0.204426	0.00699595	1.17609	316.356	0.294897	25.7954	34.2179	386881	1.13304	757.066	2693.44	96.8485	5	3.5	Lincoln	H
17	3	0.0268323	223.845		23.9554	0.0485908	85.5726	0.120448	0.00919264	0.999543	557.11	0.234858	25.9054	36.9487	390816	0.976864	727.275	2087.16	134.262	3	3.5	Lincoln	H
18	1	0.0146457	395.923	0.853895	11.2254	0.0409564	183.282			3.43676	625.266	0.307851	27.4902	16.72	308622	1.05496	1213.17	2573.94	82.7646	unknown	3	Rambouillet	H
18	2	0.0618096	395.462	0.720353	14.008	0.0722686	169.54	1.63751		4.54359	1396.13	0.452087	25.5894	27.341	318404	1.32225	833.931	2528.97	167.434	unknown	3	Rambouillet	H
18	3	0.0471594	437.198	1.24663	18.5077	0.0354953	111.987			3.12296	634.032	0.467873	26.5501	20.5334	304156	1.49606	796.613	2021.44	124.846	unknown	3	Rambouillet	H
18	4	0.0660661	376.462	0.614757	15.5784	0.0599684	192.696			2.95955	1516.74	0.584623	26.2702	29.788	313748	1.36658	684.498	2501.72	142.766	unknown	3	Rambouillet	H
18	5	0.0752076	386.107		11.7229	0.0638489	123.148			4.7902	1418.53	0.212598	29.2516	20.9079	374699	1.26065	770.106	2431.35	165.378	unknown	3	Rambouillet	H
18	6	0.10203	474.927	0.980576	16.1599	0.0571478	98.9654			3.76714	2049.71	0.55778	28.7136	19.6931	348581	1.38212	738.692	2186.2	133.053	unknown	3	Rambouillet	H
18	7	0.0692363	427.261	0.328953	18.6071	0.055561	113.628			3.06757	1627.02	1.1132	28.9156	22.4401	331279	1.47484	724.753	2218.93	128.84	unknown	3	Rambouillet	H
18	8	0.10537	437.403	1.79586	16.858	0.0864473	190.61			3.44862	2248.32	1.07886	31.0818	34.2467	408210	2.45895	929.052	3083.1	136.56	unknown	3	Rambouillet	H
19	1	0.0766089	172.571		44.3853	0.100393	118.339		0.0908853	2.96305	1302.71	0.203015	26.6372	44.1914	348857	2.77676	736.785	2009.53	123.049	2	4	Suffolk	H
19	2	0.0415835	164.246		75.6892	0.144164	115.753	0.114665	0.0922455	1.2427	1325.38	0.282251	24.9406	61.6461	356455	4.05928	761.656	2491.55	193.79	3	4	Suffolk	H
19	3	0.0141817	156.746		69.8014	0.0882489	108.709	0.0881221	0.08729	3.23754	589.495	0.382689	24.908	34.1703	335395	3.96813	741.176	1804.8	99.2941	3	4	Suffolk	H
20	1	0.0356977	58.3954	0.952667	10.6846	0.0425906	134.063	0.204314		2.45725	1071.79	2.58649	5.73293	23.6842	263014	2.86499	526.664	1968.73	59.2709	unknown	3.5	Commercial X	C
20	2	0.0595448	50.8749	0.781664	11.3317	0.0320504	73.969	0.623263	0.0784357	3.15604	789.614	3.00502	6.35884	21.8668	257739	4.30611	570.617	1822.22	78.7411	unknown	3.5	Commercial X	C
20	3	0.0152637	42.2251	0.780121	10.9763	0.0438116	115.328	0.329911	0.0169614	1.04982	597.147	1.64688	6.07475	36.3892	288324	1.81816	581.945	1943.49	75.711	unknown	3.5	Commercial X	C
20	4	0.0701951	44.5585	0.525762	8.1053	0.0313104	111.225	0.258263	0.0107463	0.987695	835.437	2.03278	7.89084	15.3239	256706	0.834405	605.411	2124.24	129.094	unknown	3.5	Commercial X	C
20	5	0.0139951	49.5238	0.672287	9.06269	0.0372975	159.56	0.272655	0.0104965	1.5311	1203.45	2.37505	6.01952	28.0353	291577	2.76813	510.853	2355.16	51.641	unknown	3.5	Commercial X	C
20	6	0.0126101	30.0491	0.8659	6.441	0.0390713	86.3093	0.71409	0.00875079	1.3717	965.095	2.3581	5.66392	17.4199	290821	0.580405	579.529	1967.53	129.645	unknown	3.5	Commercial X	C
20	7	0.0347631	44.6665	0.7277	14.1841	0.020108	114.83	0.200784	0.00665126	0.783289	937.474	4.76514	6.29651	26.9392	265320	1.70958	528.556	2304.8	118.02	unknown	3.5	Commercial X	C
20	8	0.0588408	47.6903	0.733687	11.8822	0.00955573	53.5487	0.215737	0.0076302	0.780064	1131.07	2.14442	7.05243	48.8507	333326	1.45099	564.787	2290.42	183.372	unknown	3.5	Commercial X	C
20	9	0.0455237	42.6522	0.811047	10.2807	0.041074	110.173	0.420091	0.00561635	1.44358	895.808	3.11006	5.32151	42.1676	275061	3.41568	243.652	1352.3	136.298	unknown	3.5	Commercial X	C
20	10	0.0458114	97.654	1.14324	11.9334	0.0277905	58.3581	0.145111	0.00774087	1.42697	803.531	1.74469	18.7126	39.7107	325516	1.41877	665.493	2665.18	153.456	unknown	3.5	Commercial X	C
20	11		45.9732	1.5254	12.7707	0.0356114	80.7335	0.343304	0.00820828	1.74254	1132.83	2.25611	5.64429	18.3678	380849	1.53389	712.644	2745.1	250.471	unknown	3.5	Commercial X	C
20	12	0.0785577	47.3761	1.10506	10.2462	0.0374599	45.9662	0.330244	0.00539987	1.40205	1127.86	1.88855	6.07129	37.9765	302774	0.904694	528.564	2452.77	283.817	unknown	3.5	Commercial X	C
20	13	0.0352854	43.5867	1.538	14.2135	0.0205292	117.201	0.214021	0.0080508	1.93984	996.064	2.40234	5.86219	37.7586	314645	1.63451	622.396	2484.9	158.96	unknown	3.5	Commercial X	C
20	14	0.0521443	54.9057	1.50497	16.2526	0.0179561	110.204	0.195328	0.0103415	1.7726	1026.18	1.79267	6.88781	44.9673	398217	0.708564	691.241	3004.75	255.112	unknown	3.5	Commercial X	C
20	15	0.119149	53.0518	1.44254	9.41401	0.0260836	160.783	0.214701	0.00631691	2.53348	1256.58	1.94359	8.17942	42.9763	421152	1.35762	639.979	2667.22	290.471	unknown	3.5	Commercial X	C
21	1	0.0535439	154.419	1.05932	105.423	0.1433	298.182			1.81032	1608.99	0.380743	15.4871	36.2957	371656	1.35118	987.959	3035.53	136.388	Unknown	3.5	Katahdin	M
21	2	0.106593	136.257	0.265033	136.754	0.181058	249.757			0.993278	1974.8	0.288792	14.3422	21.5633	262004	1.88268	666.163	1743.78	147.437	Unknown	3.5	Katahdin	M
21	3	0.0971095	182.561	0.811049	125.853	0.166881	466.898			10.1877	1967.79	0.400563	18.6755	21.7904	375193	1.42041	955.256	3297.06	163.211	Unknown	3.5	Katahdin	M
21	4	0.0416449	158.023	0.593887	111.646	0.140296	264.06			1.56396	1791.16	0.39527	17.45	30.4988	356517	1.34617	891.447	2548.03	198.911	Unknown	3.5	Katahdin	M
21	5	0.0714374	162.651	0.141949	171.209	0.218346	233.406			1.79356	2331.35	0.481852	17.4816	34.1607	412246	1.15044	1005.62	3791.97	178.107	Unknown	3.5	Katahdin	M
21	6	0.145864	144.608	0.398666	72.5563	0.06534	217.236			1.24215	1750.77	0.448884	15.7376	23.8077	316270	0.884704	774.436	2878.27	119.031	Unknown	3.5	Katahdin	M
21	7	0.0343079	121.111	0.408099	134.363	0.127623	337.414			1.61781	779.241	0.424247	15.541	32.5213	369794	0.853499	1290.59	2702.15	131.855	Unknown	3.5	Katahdin	M
21	8	0.0182413	115.596	1.65153	127.589	0.126398	209.332			5.29469	975.278	0.537014	18.3035	32.7158	347995	1.91343	806.934	3461.49	179.235	Unknown	3.5	Katahdin	M
21	9	0.0616131	149.942	1.05454	118.198	0.115239	255.688			1.73786	1820.17	0.318494	16.7768	45.9952	355581	1.67037	957.105	3240.71	210.181	Unknown	3.5	Katahdin	M
21	10	0.0658425	169.606	0.626571	138.693	0.126353	334.961			0.81388	807.844	0.502235	25.2482	35.2616	333373	1.21432	870.86	2939.84	142.148	Unknown	3.5	Katahdin	M
22	1	0.0013672	193.094		45.5787	0.0748965	105.577	0.135493	0.0101491	1.47367	507.617	0.283993	57.5256	30.8307	366257	0.970452	355.665	1626.08	216.856	5	4	Romney Texel	H
22	2	0.0104197	179.494		52.3963	0.08825	101.596	0.190357	0.01461	2.67614	811.711	0.691199	27.716	41.7412	400148	0.97043	863.184	2957.95	72.232	3	4	Romney Texel	H
22	3		195.344		51.3271	0.0674535	67.5871	0.159762	0.00861403	2.16441	536.044	0.268112	26.2318	41.3985	345385	0.974739	653.783	2007.66	237.249	2	4	Romney Texel	H
23	1	0.00893372	248.669		70.6063	0.0842303	94.4364	0.096035	0.00954227	1.49897	568.047	0.493807	26.0173	46.7624	224344	3.09191	875.988	1478.05	215.089	4	2.5	Commercial X	H
23	2		238.696		16.5772	0.0374378	85.8	0.139689	0.00748284	1.44821	596.242	1.01462	25.5023	27.0383	298526	6.26767	784.325	2270.49	130.077	7	3	Commercial X	H
23	3		161.886		49.4942	0.0592744	66.178	0.0867855	0.0118674	1.48884	1301.9	0.372367	25.2942	24.9027	265612	2.66785	828.166	1903.62	245.214	2	2.5	Commercial X	H
23	4	0.0213574	162.754		18.7631	0.0399461	117.624	0.113409	0.0130105	1.36035	680.109	0.319813	28.3585	47.9365	297694	3.53303	958.013	2889.63	215.939	3	3	Commercial X	H
23	5	0.0289783	178.589		28.7467	0.07493	142.773	0.0961875	0.0500545	3.24474	1319.02	0.457789	24.716	34.2126	279290	3.18306	817.263	1750.57	251.622	5	3	Commercial X	H
23	6	0.0160687	92.1631		16.6199	0.0241594	47.3564	0.0289286	0.00458359	0.667259	523.887	0.144217	13.8212	19.0703	147926	4.08319	451.144	977.184	137.265	3	3	Commercial X	H
23	7		110.17		6.99633	0.0182915	23.6698	0.0377522	0.00978931	2.06151	316.916	0.251456	13.3725	11.9294	149023	8.20522	589.353	1125.01	163.817	6	2.5	Commercial X	H
23	8	0.00231381	84.0774		33.9071	0.0562181	50.3993	0.025725	0.00615357	1.71998	453.913	0.31747	13.1104	10.9975	155626	3.04977	505.444	938.451	95.1844	5	3	Commercial X	H
23	9		82.2286		15.2019	0.0399213	56.3974	0.0605638	0.00656524	0.875107	456.856	0.215511	13.3671	14.405	150872	7.48988	461.243	1152.3	163.943	3	3	Commercial X	H
23	10		75.3172		34.2839	0.0390624	28.8226	0.0280623	0.0063365	2.03665	392.622	0.249482	13.5363	14.2347	186776	4.2723	540.557	1310.89	142.173	5	3	Commercial X	H
24	1	0.0135071	268.495	0.460424	10.4529	0.0248192	166.404	0.824216	0.0122421	0.760901	1035.07	0.181974	5.40802	39.4949	270026	0.283199	600.695	2180.17	149.629	3	3.5	Suffolk	L
24	2	0.0499467	236.966	0.439306	12.6532	0.0255551	125.06	0.820622	0.014788	0.690345	1043.37	0.159312	5.50955	33.8904	248603	1.45184	574.885	2318.28	231.688	3	3.5	Suffolk	L
24	3	0.0176434	278.859	0.391982	6.29844	0.0172161	120.473	0.124273	0.00858376	0.463301	893.839	0.419469	5.70631	19.4762	226741	0.30708	541.027	1883.79	171.669	3	3	Suffolk	L
24	4	0.0278295	315.905	0.937465	14.5441	0.0394674	103.914	1.01	0.0172461	0.960421	953.768	0.292484	5.50299	29.8993	307804	0.414012	900.28	2282.72	218.224	4	3	Suffolk	L
24	5	0.0124258	289.273	0.79298	6.93471	0.0312429	71.8385	0.1682	0.0187425	0.56347	993.383	0.315157	6.10979	27.9588	244693	0.251252	617.587	1634.94	136.305	3	3	Suffolk	L
24	6		204.512	0.395529	7.37889	0.0219627	105.722	0.151598	0.00583563	0.508428	925.361	0.169166	5.01239	37.963	264410	0.227788	565.799	2215.97	102.329	3	3	Suffolk	L
24	7	0.101909	295.67	0.746897	9.37677	0.0224013	204.293	0.684837	0.00724178	0.422149	778.837	0.263212	7.17685	43.0753	263732	0.99061	776.389	2221.29	253.751	4	3	Suffolk	L
24	8	0.0762037	269.828	0.610193	7.01195	0.0157798	115.142	0.611112	0.0104872	0.771325	1407.72	0.357757	6.31856	33.7672	259522	1.2579	497.128	2104.87	275.815	5	3.5	Suffolk	L
25	1	0.0653627	171.406		261.074	0.346706	179.471	0.0742369	0.0114769	3.52997	1248.1	0.408571	36.515	42.7911	273374	1.52759	610.991	1910.14	147.213	5	4	Texel X NC Cheviot X Romney	N
25	2		279.163		383.396	0.294229	139.954	0.077341	0.0115306	3.42527	530.155	0.844235	28.9106	92.0276	326080	3.69109	728.917	1906.06	239.074	2	4	Texel X NC Cheviot X Romney	N
25	3	0.0103197	274.884		321.231	0.357145	184.867	0.2641	0.00619101	3.05185	815.541	0.620374	30.1329	27.1708	308515	1.84985	750.966	2367.88	185.229	5	4	Texel X NC Cheviot X Romney	N
25	4	0.0183255	203.04		317.685	0.317618	104.815	0.102716	0.0104159	1.32047	642.332	0.410219	27.6989	22.4404	301296	1.42044	640.703	1812.66	195.152	5	2.5	Texel X NC Cheviot X Romney	N
25	5	0.0628831	228.084		444.764	0.435409	106.632	0.0920398	0.0114429	4.32768	623.202	0.743637	27.1136	49.4438	344668	2.59803	673.638	1905.11	200.72	4	4	Texel X NC Cheviot X Romney	N
26	1	0.0872537	234.278	0.761796	52.8176	0.0440891	95.9665			0.793956	1995.23	0.692972	28.5476	118.641	321564	1.08249	822.971	3024.3	129.665	5	4	Suffolk X Hampshire	N
26	2	0.0220911	241.229	0.317778	1.29666	0.0196279	202.906			6.29571	1065.08	0.562739	30.5962	29.6278	348950	1.6369	1028.35	2787.02	180.401	3	4	Suffolk X Hampshire	N
26	3	0.0800148	223.233	0.887986	0.630934	0.0136616	195.16			1.39667	746.993	0.408581	25.623	40.3328	354210	2.64592	1018.63	2163.59	366.02	2	3.5	Suffolk X Hampshire	N
26	4	0.0626148	224.996	0.879078	1.30272	0.0246837	59.5916			0.69985	1073.78	0.262401	25.0338	35.5051	310623	1.01142	1043.99	1491.97	159.304	4	4	Suffolk X Hampshire	N
26	5	0.0782691	228.69	0.312389	1.20585	0.0221323	60.1799			0.92766	2142.96	0.333938	25.642	40.0292	316793	1.00555	1065.69	1681.06	155.009	4	5	Suffolk X Hampshire	N
27	1	0.0699849	149.181	0.760966	21.5011	0.0666934	26.1685	0.272168	0.0103368	0.33945	1196.59	1.0627	6.3151	12.6686	311618	7.30265	494.451	2383.33	244.797	unknown	4	Commercial X	H
27	2	0.114464	126.355	0.428816	23.1613	0.0343615	47.3077	0.176771	0.0158217	0.495881	2182.92	1.11249	6.52775	11.0069	278739	6.54785	725.276	2126.13	220.223	unknown	4	Commercial X	H
27	3	0.0634079	98.7666	0.320186	30.1878	0.0556056	40.5227	0.172798	0.011072	0.447324	1168.4	1.14684	6.18119	18.6965	250946	3.82204	568.032	2073.75	285.598	unknown	3	Commercial X	H
27	4	0.0611582	427.79	2.50195	8.47549	0.0511948	36.1393	0.154163	0.0558065	0.513597	1088.67	0.828073	3.22914	35.014	283940	1.78311	637.16	2658.52	59.0758	unknown	3	Commercial X	H
27	5	0.0240754	119.115	0.488719	15.1675	0.024113	47.8277	0.207006	0.00794336	0.435392	1172.08	0.976576	6.08839	21.4385	252367	5.15307	646.224	2043.34	233.978	unknown	3.5	Commercial X	H
27	6	0.132963	110.216	0.662671	22.3653	0.0366195	60.3332	0.146573	0.00722414	0.378795	1093.76	1.28624	6.37182	15.2011	251548	7.7579	639.839	1392.87	230.036	unknown	2.5	Commercial X	H
27	7	0.0694844	85.9279	0.622132	18.0327	0.0502	55.3506	0.197832	0.00809925	0.441976	993.144	1.41377	6.42104	15.741	315186	5.78381	513.499	2164.92	215.939	unknown	3	Commercial X	H
27	8	0.0972557	107.871	0.238948	17.2653	0.0177528	47.3636	0.189773	0.00480678	0.288269	974.907	0.839393	5.52981	11.2068	272557	4.01434	727.614	1946.07	196.569	unknown	3	Commercial X	H
27	9	0.0647212	402.463	0.96686	8.90191	0.0265225	47.9255	0.0975424	0.0250154	0.873268	1362.09	0.680378	6.9443	54.2007	336839	1.61375	738.678	2450.25	173.417	unknown	3	Commercial X	H
27	10		102.004	0.457277	27.7455	0.0852946	30.7786	0.212875	0.00558349	0.424817	831.001	0.655526	5.75479	15.3498	301128	5.10597	597.209	2491.41	191.135	unknown	4	Commercial X	H
28	1		137.419		22.0454	0.0302701	575.753	0.15829	0.0354598	7.88192	844.218	0.915025	27.9291	45.282	396999	5.06651	738.43	2045.28	259.153	4	3	Suffolk	H
28	2		121.983		18.692	0.022376	365.404	0.157732	0.0433966	7.25508	641.889	0.432559	26.1775	59.6825	366330	8.13002	800.56	2396.54	254.743	5	3.5	Suffolk	H
28	3		126.279		8.60623	0.0409704	590.079	0.142753	0.0453314	4.75424	983.226	0.85068	79.698	43.1833	279791	5.49084	650.62	1827.64	215.984	5	3.5	Suffolk	H
28	4	0.0120697	126.75		11.3621	0.0222725	477.76	0.160842	0.0430055	3.86375	1275.18	0.391816	25.9414	42.9308	331030	2.22763	812.596	1751.07	178.207	4	3.5	Suffolk	H
28	5		129.836		28.4281	0.0515467	435.104	0.0988915	0.0307718	8.3682	546.158	0.289359	24.9403	33.2284	280921	6.21159	547.936	1571.27	200.031	3	4	Suffolk	H
28	6		116.834		11.6792	0.0299845	475.481	0.0911673	0.0364413	8.21605	782.129	0.718149	28.7093	33.6669	284681	7.12621	768.167	2219.1	197.219	2	3	Suffolk	H
28	7		125.336		26.6113	0.0357795	887.751	0.107958	0.0333322	5.50917	738.284	0.592408	29.4619	56.0288	374030	5.09205	799.125	2585.1	182.049	2	3	Suffolk	H
29	1		268.443		10.4908	0.0204167	323.223	0.181225	0.0391972	1.02934	548.518	0.0991968	23.7528	42.5157	386258	1.69031	617.554	1992.48	181.714	3	3	Katahdin	H
29	2	0.00649915	210.31		7.79278	0.0271171	306.235	0.260999	0.0371498	0.845343	435.499	0.167264	25.0076	35.0547	367288	1.24154	710.962	1990.74	277.656	3	4	Katahdin	H
29	3	0.0252899	223.453		9.56272	0.0141189	252.671	0.162202	0.0510284	0.795786	467.334	0.0852973	27.5504	24.4235	387392	1.83356	744.289	2544.59	179.628	3	3	Katahdin	H
30	1	0.0272795	210.272		46.1956	0.0741367	85.7145	0.201909	0.0472062	1.16607	399.095	0.18234	30.4591	26.4541	294508	1.45313	719.973	2020.52	187.05	3	4	Babydoll	H
30	2		191.009		93.7521	0.153743	70.4936	0.104325	0.0363599	1.48013	833.346	0.100889	24.9762	20.5393	329542	0.973051	700.117	1589.39	157.853	3	4	Babydoll	H
30	3		208.413		17.7334	0.0188519	58.7359	0.105833	0.0436622	1.2805	743.44	0.210665	27.6331	36.8313	482722	1.08258	1140.25	2358.4	315.84	3	4	Babydoll	H
31	1		125.343		6.80962	0.0251353	341.457	0.0426249	0.00965364	1.6019	546.845	0.391589	24.6316	23.0531	293164	1.15018	633.4	2175.19	133.596	3	3	Valais X	H
31	2	0.0376716	124.772		6.51713	0.0143408	202.641	0.0944658	0.0128327	1.4662	1247.4	0.347929	25.3643	39.7501	393273	1.00455	1036.29	2882.64	285.224	4	3	Valais X	H
31	3	0.0184679	139.719		7.54017	0.0325022	480.336	0.0242917	0.00475104	1.61228	958.928	0.341332	26.3927	41.7104	360309	1.09355	709.612	2343.4	266.033	4	3.5	Valais X	H
31	4		114.394		8.32233	0.0247456	258.767	0.237543	0.0499469	1.23531	693.183	0.286464	23.9055	20.8417	315872	0.865861	696.309	2424.62	210.782	2	4	Valais X	H
31	5	0.0325146	137.497		11.8365	0.0220342	280.235	0.210267	0.0253134	1.54958	1430.03	0.617571	27.0772	49.3377	384428	1.04868	791.409	2830.64	280.535	3	3.5	Valais X	H
31	6		132.307		8.31084	0.0237684	160.554	0.0314989	0.0153312	1.69864	711.102	0.617378	26.7388	41.6823	374999	1.54125	999.507	2890.93	331.949	3	3.5	Valais X	H
31	7		114.043		8.50626	0.00722093	294.983	0.066688	0.0141652	1.2582	760.736	0.39843	24.9422	36.2001	327117	1.14007	758.601	1993.2	178.559	3	3.5	Valais X	H
31	8		114.215		7.16385	0.311373	461.652	0.0614387	0.016585	22.0801	800.472	0.33123	24.5969	53.437	373267	1.46859	770.331	2763.56	211.895	4	3	Valais X	H
31	9		126.404		6.7682	0.0146146	524.618	0.0786579	0.0160449	1.3357	815.311	0.382637	26.8517	36.1594	382602	0.968628	684.708	2850.18	294.22	2	3.5	Valais X	H
31	10		127.14		6.38158	0.0225116	270.2	0.106359	0.0117329	1.71242	507.452	0.439138	24.4338	22.8626	290316	1.02357	571.367	2061.72	183.922	3	3.5	Valais X	H
32	1	0.0434201	243.444		13.9548	0.0240993	106.712	0.0928938	0.0131831	1.99467	890.757	0.274133	25.6408	38.8502	352171	4.80885	844.318	2212.94	270.864	2	3.5	Dorper	H
32	2		224.516		12.1335	0.0429628	119.985	0.138995	0.0104557	2.40632	840.384	0.25828	26.0376	46.2082	347615	4.59171	906.837	2156.15	254.031	2	3.5	Hampshire X	H
32	3		149.25		9.04957	0.0156947	53.6172	0.101341	0.0075699	1.16892	486.81	0.220608	23.9631	15.7555	295247	1.44233	651.14	1981.83	200.728	5	2.5	Hampshire X	H
32	4	0.0172474	183.3		11.7275	0.0304444	176.669	0.0327775	0.00825932	2.13295	858.748	0.208555	25.422	34.8938	260420	4.50743	956.177	2195.55	215.914	3	3	Hampshire X	H
32	5		224.817		10.5905	0.0262097	91.9952	0.0640955	0.00719754	1.56986	523.694	0.231376	24.1796	53.7821	410455	2.2061	766.305	1807.68	270.326	4	3	Hampshire X	H
32	6		195.158		9.372	0.0495981	80.5901	0.0486252	0.00442081	1.11403	438.427	0.263851	24.3315	19.7202	300914	1.82997	874.453	2199.29	301.833	4	3	Hampshire X	H
32	7		259.176		10.8978	0.0293135	86.7587	0.171436	0.00943916	1.26045	1131.15	0.310188	26.0357	23.0371	313295	7.21915	784.626	2150.13	289.704	3	3	Hampshire X	H
32	8		232.947		12.5688	0.0205542	68.176	0.0431895	0.00889377	2.82945	347.715	0.243761	25.374	28.447	298305	11.4059	562.895	1569.55	262.825	4	3.5	Dorper	H
32	9	0.0154471	154.382		10.18	0.0448028	68.814	0.0384761	0.0177867	0.960802	1280.72	0.32894	35.658	22.058	253703	3.11921	868.214	1579.97	226.238	2	3	Barbados	H
32	10	0.0149356	195.886		10.2021	0.0064817	149.441	0.0506693	0.0142906	2.34834	1366.16	0.242852	24.269	34.0532	259688	6.92574	833.257	1242.28	179.953	3	3	Hampshire X	H
33	1	0.0287206	208.374	1.98092	1.96057	0.0181586	550.831			3.11743	1086.86	0.521858	26.7732	30.7822	291322	1.29236	951.517	2250.35	231.405	2	4	Commercial X	O
33	2	0.044746	199.636	1.57329	0.687766		216.683			1.7519	1350.31	0.438219	26.2436	78.1612	340992	2.37988	1031.62	2316.87	264.706	3	4	Commercial X	O
33	3	0.0611098	214.453	1.69045	1.25139	0.00265221	138.174			2.99028	958.351	0.370669	26.7506	42.7798	358042	1.8808	886.095	2438.53	247.169	2	4	Commercial X	O
34	1	0.0832954	188.368		29.3643	0.117483	122.826	0.154071	0.0221652	1.45018	1327.69	0.393217	26.8454	21.2521	372078	4.43761	667.489	2598.2	272.279	5	4	Rambouillet	P
34	2	0.0362706	153.231		17.5102	0.0508208	117.793	0.142193	0.0158157	1.40579	412.875	0.735484	25.9765	24.0994	284127	5.0821	582.769	2110.26	326.322	3	3	Rambouillet	P
34	3		168.501		32.2643	0.0554606	138.343	0.0980865	0.0169601	2.05161	535.03	0.517474	36.1811	19.2837	301655	2.51986	642.529	2353.23	158.256	3	3.5	Rambouillet	P
34	4	0.0424618	162.702		52.8165	0.0887324	269.997	0.100042	0.0291202	3.73297	2439.65	4.33495	25.8019	74.1469	370456	2.81807	716.344	2688.94	308.85	2	4	Rambouillet	P
34	5		188.658		52.793	0.0929354	140.168	0.0867655	0.0171647	2.52781	494.19	0.180421	25.447	15.631	339830	6.842	652.264	2169.82	341.156	4	4	Rambouillet	P
34	6		190.352		27.2116	0.0762694	210.503	0.11614	0.02095	1.45855	1005.67	0.277427	25.485	23.7424	335266	1.8447	719.954	2626.12	239.961	5	4	Rambouillet	P
34	7	0.0266557	190.327		30.986	0.0484637	206.353	0.120511	0.0186436	2.22828	2050.78	0.481064	25.3909	25.4457	314882	1.91142	757.689	2640.11	172.946	3	4	Rambouillet	P
34	8		193.638		25.4315	0.0378576	131.843	0.142415	0.0135932	1.30715	1356.42	0.294484	28.6394	26.1859	333402	2.20521	940.568	2262.03	251.474	3.5	3.5	Rambouillet	P
34	9	0.0261653	183.927		19.1643	0.0406514	143.287	0.082581	0.015432	2.19006	432.056	0.302182	25.6863	21.6635	324932	6.2055	771.324	2907.53	258.134	2	4	Rambouillet	P
34	10		181.476		45.3844	0.070803	232.424	0.113511	0.011905	1.89476	521.937	0.0524048	26.2656	15.1623	356489	3.35715	713.279	2439.66	229.788	3	4	Rambouillet	P
35	1	0.102904	324.126	0.413843	9.62774	0.0306055	39.2648	0.474833	0.0307546	1.07073	1071.03	1.12634	9.08147	24.9377	303119	0.274689	372.052	1449.18	274.352	3.5	4	Borderleister	H
35	2	0.0909765	319.109		9.58302	0.0348492	32.4422	0.235012	0.0256272	0.930498	1028.83	0.448105	6.33836	15.647	324570	0.25672	550.297	1502.42	251.579	4	4	Borderleister	H
35	3	0.112819	315.242	0.332036	10.8589	0.00676922	30.4129	0.174231	0.0186238	1.09821	1208.63	1.24737	6.66533	6.86092	321628	0.35953	479.89	1405.64	251.393	3	4	Borderleister	H
35	4	0.0226486	295.941	0.124588	8.59031	0.0438941	42.1189	0.172906	0.0200068	1.12227	1036.07	0.874938	6.7058	12.019	313879	0.313535	378.097	1564.89	258.344	4	4	Borderleister	H
35	5	0.0883061	327.605	0.617678	9.6072	0.032116	41.3655	0.211513	0.0236869	0.646236	1781.48	0.906085	7.27732	7.20345	295283	0.30489	584.986	1464.16	275.688	5	4	Borderleister	H
35	6	0.088285	288.556	0.456891	9.14227	0.014473	30.4196	0.182015	0.0153302	0.958951	669.916	1.06931	5.25015	18.9456	292422	0.448269	442.352	1779.21	230.105	6	4	Borderleister	H
36	1	0.00835929	220.483	1.4263	16.3623	0.0220612	98.35	2.00431		2.41785	1186.32	0.665241	30.0216	22.3449	421195	1.51696	1035.87	3572.09	263.978	3	4	Romeldale	Q
36	2	0.0160993	202.15	1.15397	28.8924	0.0313842	97.2787	2.22468		1.32189	779.302	0.629565	25.5122	27.4127	405631	1.1795	933.945	2376.68	317.096	4	4	Romeldale	Q
36	3	0.0802633	238.105	0.946419	10.8113	0.0152745	184.135			0.980359	2270.59	0.463127	25.5707	22.7336	565754	1.13122	1079.61	3101.1	221.671	4	4	Romeldale	Q
36	4	0.0812981	224.253	0.607574	11.023	0.0455315	153.764			1.73917	2159.87	0.598456	25.8514	20.8509	384852	1.3149	942.262	2463.66	251.975	3	4	Romeldale	Q
37	1	0.112224	51.2479	0.688305	7.56162	0.0142625	23.6027	0.159326	0.0119913	0.537935	637.54	0.214375	6.03679	20.9636	308100	0.256811	584.113	2149.28	278.186	3	4	Karakul	I
37	2	0.0402694	65.0316	0.452272	14.3565	0.0382514	45.0773	0.163494	0.0128149	0.763071	1324.17	0.145274	5.59156	14.5522	244715	0.2822	611.862	2192.79	257.743	4	4	Karakul	I
37	3	0.042224	95.8844	0.651374	11.1093	0.0149293	27.598	0.11945	0.00919608	0.628875	1134.43	0.214501	6.6718	16.4385	257822	0.402771	526.182	2141.71	273.075	5	4	Karakul	I
37	4	0.0445488	50.7963	0.267425	9.44957	0.0358426	30.6588	0.175766	0.0185956	0.896987	890.033	0.151756	5.68146	22.6896	246044	0.320942	663.529	2206.64	318.62	3	4	Karakul	I
37	5	0.0335512	46.4158	0.691869	5.98291	0.0266849	41.7773	0.148478	0.00918597	0.601723	704.678	0.18926	5.70723	21.7904	270428	0.289343	584.558	2147.65	296.49	3	4	Karakul	I
37	6	0.0727071	45.1281	0.703768	9.07794	0.00630325	40.1617	0.139366	0.00960601	0.886768	765.045	0.184771	7.25054	18.8248	221779	0.244665	583.194	1798.19	183.538	5	4	Karakul	I
37	7	0.0255907	93.0212	0.763974	10.9225	0.0492872	21.7335	0.136158	0.00968043	1.02659	332.953	0.324522	21.8285	23.013	285960	0.623293	624.134	2449.78	244.752	4	4	Karakul	I
38	1	0.0122064	131.838	1.56883	45.7332	0.106449	175.327	2.00755	0.0606805	0.789872	361.637	1.46899	8.02818	30.8744	311588	3.59813	990.228	2830.23	242.795	3	3	Dorset	H
38	2	0.0247992	113.516	0.885183	41.2529	0.109625	144.212	1.36246	0.0550622	7.24015	721.221	1.30384	6.14601	30.8888	359247	2.80055	719.152	2789.02	271.905	3	3.5	Dorset	H
38	3	0.0250879	110.613	1.19555	47.3825	0.0853688	284.943	1.06703	0.0461306	1.17356	553.502	1.6187	5.89584	42.6712	413573	1.84344	1119.72	2252.18	376.077	3	3.5	Dorset	H
38	4	0.027988	51.7311	0.339209	17.5577	0.0480037	103.338	0.26052	0.00573002	0.876741	1126.75	1.40197	5.47444	43.7029	295833	3.08718	582.27	2471.44	229.05	3	3	Dorset	H
38	5	0.0364002	43.8791	0.470002	36.0278	0.0608692	84.3938	0.19171	0.00432679	1.24233	786.173	1.37462	5.35911	40.7483	401389	1.41119	622.636	2334.01	287.931	3	3	Dorset	H
38	6	0.124416	46.5534	0.342145	22.3939	0.0602742	157.646	0.272702	0.0104323	1.98302	1270.07	1.73923	6.45749	34.9732	303765	2.75643	763.291	2114.87	257.797	3	3	Dorset	H
38	7	0.206418	69.5185		14.1103	0.0176334	140.721	0.389766		0.880784	2674.3	0.612377	7.98424	66.6032	417210	2.04527	832.161	4003.09	322.18	3	3.5	Dorset	H
38	8	0.126002	63.9681	0.709876	25.0355	0.0412176	180.327	0.324532	0.0097543	1.36625	1068.41	0.993896	6.33515	53.4913	269295	5.89991	951.449	2272.32	194.925	3	3.5	Dorset	H
38	9		39.9627	0.552308	24.9226	0.0393308	190.338	0.121838	0.00758913	0.859093	936.816	0.512647	5.5716	22.6653	282010	2.2145	665.329	2693.95	307.551	3	3.5	Dorset	H
38	10	0.106404	94.9969	0.424982	21.4009	0.035718	160.483	0.146865	0.00945883	1.05383	1063.55	0.462269	15.7551	37.728	269642	1.70259	769.9	2110.77	201.474	3	3.5	Dorset	H
38	11	0.123946	57.7527	0.186662	29.3148	0.0495742	69.0013	0.200595	0.0095674	1.32824	1865.57	1.28861	6.08521	31.6669	333141	6.63233	674.512	2625.97	266.1	3	3.5	Dorset	H
39	1	0.0542449	255.531	1.50076	81.5148	0.0909188	83.2768			2.86543	1047.01	0.834073	100.073	38.4746	352240	1.80577	898.283	2502.06	280.326	3	3	Dorper	H
39	2		241.428	1.20121	100.239	0.134491	49.3588			1.59252	538.778	0.431163	31.6936	24.4156	397275	1.57839	861.462	1855.35	263.276	3	3	Dorper	H
39	3	0.118526	289.794	0.924744	143.135	0.152753	42.853			2.88957	1615.45	0.459223	28.5465	16.6346	330858	2.03887	870.594	1962.62	268.677	4	3	Dorper	H
40	1	0.0595128	303.195		8.82608	0.00710333	56.0461	0.027086		1.10598	706.291	0.239051	25.0977	31.9022	367912	0.946962	504.266	2488.13	146.882	5	4	Silverdale	H
40	2		298.369		12.279	0.0289194	44.6996	0.584096	0.141373	2.28247	784.58	0.208541	23.8086	39.4181	433616	0.948465	702.813	2602.38	322.819	3	4	Silverdale	H
40	3	0.0181772	244.469		12.2337	0.0211018	61.987	0.273864	0.0538861	3.05628	738.396	0.134476	24.7231	42.6643	481852	1.04605	686.063	2590.03	357.418	2	4	Silverdale	H
41	1		232.08		7.63914	0.022916	263.757	0.173301	0.0227459	0.965705	416.507	0.164869	26.5219	26.0217	366389	4.28019	614.944	1462.47	320.703	3	3	Icelandic	R
41	2	0.00998757	213.73		11.4304	0.0327414	177.843	0.103072	0.0281134	0.942656	381.799	0.365672	26.1348	32.6357	374330	6.83787	689.644	1624.61	343.576	2	3	Icelandic	R
41	3	0.0563302	249.997		7.23892	0.0435991	419.411	0.103251	0.0118323	2.42622	726.999	0.168802	26.1085	28.5784	278749	2.26686	597.035	1631.88	101.877	3	3	Icelandic	R
41	4	0.0201246	230.617		7.67338	0.0454595	264.765	0.171204	0.0230202	1.43281	965.127	0.177569	25.8921	25.2427	376376	5.82035	923.286	1704.41	369.792	5	3	Icelandic	R
41	5		244.819		7.96316	0.0222941	143.519	0.125148	0.0166681	1.9813	836.066	0.198788	25.4968	22.546	349776	2.32171	832.374	1999.43	255.08	2	4	Icelandic	R
42	1	0.0814909	262.944	0.499289	0.667565	0.0192422	118.152	3.6578		2.00574	1119	0.290371	27.0653	28.3256	387536	1.12913	781.068	3133.83	300.668	3	4	Suffolk	H
42	2	0.0961393	229.521	0.405092		0.0273046	168.723	3.0151		1.43056	1388.71	0.338302	20.18	40.5619	361714	0.907815	906.017	2601.68	274.005	3	4	Suffolk	H
42	3	0.0775381	248.651			0.0378415	67.6465	3.52326		1.51922	2943.88	0.543965	28.528	45.8107	389054	1.25605	965.915	2630.36	235.061	3	4	Suffolk	H
42	4	0.0318222	298.87	0.470606	1.82962	0.0578838	94.3456	3.50264		1.32758	1044.92	0.545773	26.1727	35.7018	367315	1.68592	970.285	2515.01	314.224	3	4	Suffolk	H
43	1	0.0122869	426.734		15.7295	0.024861	19.6459	0.17823	0.0166263	1.02206	903.474	0.0962616	25.9185	30.6515	367532	1.5842	778.574	2003.07	281.582	4.5	2.5	Icelandic	R
43	2	0.0264286	458.933		19.8352	0.0617729	27.4686	0.272222	0.0169562	0.954406	1240.08	0.215372	25.572	44.9641	393297	1.20473	791.497	1849.18	328.101	3.5	2.5	Icelandic	R
43	3		570.861		16.4769	0.0511651	30.0037	0.252915	0.0300252	1.89954	1018.41	0.330097	26.3905	35.3888	394849	2.8573	916.429	1939.27	245.286	3.5	2	Icelandic	R
43	4	0.0330672	573.253		24.8733	0.0435608	30.1231	0.429126	0.0209072	1.28098	925.956	0.31409	25.8824	38.2257	406679	1.28425	755.129	2186.66	297.945	2.5	3	Icelandic	R
43	5	0.0426267	527.637		19.5934	0.0303688	13.4945	0.192467	0.0154698	1.00071	1432.49	0.250454	25.1751	19.566	362331	1.04789	674.505	1861.1	276.868	2.5	3	Icelandic	R
44	1	0.0131267	252.111		97.3274	0.0991655	306.585	0.199278	0.0202128	0.629702	643.344	0.193354	26.6745	19.2157	341912	1.198	780.015	2354.09	283.633	3	3	Rambouillet	P
44	2	0.0222389	260.551		66.9708	0.0477336	259.747	0.169973	0.0178251	1.2049	442.876	0.0816672	24.1153	19.8966	314925	1.34509	1040.07	2410.96	259.792	5	3	Rambouillet	P
44	3		213.96		138.121	0.128623	294.725	0.202993	0.0169452	1.37171	1082.01	0.297899	22.7875	21.9944	343589	1.22492	867.063	1955.07	348.888	5	3	Rambouillet	P
44	4	0.0179349	241.773		72.2177	0.0745026	250.659	0.202145	0.0188824	0.786357	626.181	0.10337	24.4372	15.9888	298179	1.05341	1070.55	2420.04	243.092	4	3	Rambouillet	P
44	5	0.0382183	278.79		80.5183	0.112191	193.207	0.180074	0.0206625	1.52342	288.339	0.207621	26.3549	27.4007	328770	6.31536	895.846	2238.85	353.875	2	3	Rambouillet	P
44	6	0.00234806	283.803		52.6149	0.0403112	255.807	0.146937	0.0234611	0.827704	760.278	0.295016	25.9535	23.5329	367057	3.24079	740.535	2618.02	319.248	2	3	Rambouillet	P
44	7	0.0342776	265.856		108.051	0.102641	303.302	0.531212	0.0144925	1.02961	702.566	0.1471	23.6249	12	294327	0.973685	664.656	1855.79	308.841	2	3	Rambouillet	P
44	8	0.0177759	296.6		94.3838	0.0658669	216.03	0.130608	0.0182094	0.754756	385.607	0.184891	25.0217	19.45	362943	1.5306	1065.59	2151.05	244.871	3	3	Rambouillet	P
44	9	0.00843385	285.213		142.066	0.134921	186.499	0.158575	0.0182686	0.877319	597.733	0.147601	23.0032	17.329	293064	1.05014	716.977	2264.37	262.343	4	3	Rambouillet	P
45	1	0.172512	128.391	2.90027	10.8553	0.0639578	125.134	8.04719	0.200388	4.08942	2469.67	0.77472	17.1205	47.434	442416	1.00097	765.318	3394.7	318.822	2	3	Zwartble X E. Fresian X Wensleydale	S
45	2	0.131777	109.949	2.57556	7.03452	0.123249	158.895	0.971048	0.0649664	4.05081	1612.21	0.603986	15.4533	37.7357	419014	1.08365	679.298	2939.03	292.011	4	2.5	E. Fresian	S
45	3	0.10905	103.277	1.61325	5.07796	0.0303982	82.7512	0.171214	0.00676191	3.20413	1815.15	0.488644	19.485	52.8461	482054	0.765881	816.077	3039.16	274.073	3	3	Zwartble X E. Fresian	S
45	4	0.0435053	104.735	1.83439	47.5024	0.0792288	191.427	1.07009		4.62781	960.668	0.354401	15.7107	45.172	480377	0.812552	596.247	2278.58	318.895	5	3.5	Wensleydale	S
45	5	0.0510751	91.7571	1.93702	3.29199	0.0140306	141.767	1.45346		4.82553	964.891	1.75917	18.0936	83.4526	398372	0.904495	746.025	2573.88	317.236	3	3.5	Wensleydale	S
46	1	0.0684043	149.855	0.743815	0.132158	0.00466331	294.167			1.85611	1678.85	0.345815	26.6445	56.6081	302415	2.58915	1051.04	2479.71	242.874	2	4	East Fresian	S
46	2	0.0487255	130.482	0.664586	0.210955	0.0369173	158.757			2.55429	891.62	0.326636	26.1532	35.2929	311934	2.4597	868.232	2178.32	310.179	2	3	East Fresian	S
46	3	0.0809191	128.539	0.406747			140.217			0.871704	1260.93	0.356884	27.369	45.876	349665	4.4177	809.395	2443.65	364.25	5	3	East Fresian	S
47	1	0.0363696	308.055	1.54311	17.2113	0.0650027	344.701			1.67731	746.388	0.383593	26.3337	26.1588	427121	1.3529	628.064	3006.82	380.81	5	4	Rambouillet	P
47	2	0.0957127	296.447	0.803299	37.6017	0.0503624	256.112	0.536011		1.85471	1869.57	0.518434	35.3139	17.3414	369575	1.57927	736.183	2989.38	301.297	2	2	Rambouillet	P
47	3	0.0932531	268.91	0.418714	16.5106	0.0676858	299.077			1.69968	1538.43	0.926009	27.4691	20.8098	287554	1.14446	656.781	2479.3	241.628	5	3.5	Rambouillet	P
47	4	0.138389	287.739	0.916456	16.215	0.0479411	300.84			1.1446	1217.61	0.455021	27.2503	64.7836	263533	1.26795	919.736	2458.35	348.193	4	3	Rambouillet	P
47	5	0.0608038	260.803	0.145931	23.2335	0.0556731	312.843			1.34541	1793.48	0.526419	27.4603	27.1308	388247	1.14567	781.161	3198.94	282.932	2	2	Rambouillet	P
47	6	0.0201272	295.439	0.83152	33.7669	0.0685039	311.821			1.25255	1334.82	0.472347	28.7594	16.3216	307433	1.31443	709.473	2440.74	300.356	7	2.5	Rambouillet	P
47	7	0.0646182	241.759	1.4142	28.6074	0.0820863	357.159			2.07687	1127.47	0.907164	30.7423	22.3111	411559	1.16067	618.812	3731.36	321.838	5	4	Rambouillet	P
47	8	0.0495733	223.922	0.987886	22.0431	0.0509931	481.604			2.16354	1214.71	0.814814	27.0121	23.9813	324624	1.33863	723.548	2913.91	230.705	5	2	Rambouillet	P
47	9	0.130284	272.401	0.60297	15.7877	0.0919777	309.551			1.7334	1555.57	0.428793	29.8276	22.3045	371274	1.10824	587.362	2930.78	358.765	6	2	Rambouillet	P
47	10	0.099485	316.018	0.461204	22.2258	0.0900319	410.16			2.98745	2027.4	0.600931	48.4436	20.357	378173	1.40773	875.499	3365.9	354.681	6	2	Rambouillet	P
48	1	0.00418582	365.628	2.91965	4.02945	0.00325633	98.6393	0.250311	0.0366654	14.3371	1033.65	3.38869	6.12436	5.90874	203867	2.84884	278.868	1593.95	337.219	5	3	Commercial X	I
48	2	0.0186539	263.237	2.0339	4.81425	0.0118953	200.405	0.279363	0.0361633	15.0584	524.124	3.06797	6.34786	32.9557	282828	1.67066	584.531	1535.01	281.26	5	3	Commercial X	I
48	3	0.0559752	197.978	1.57438	4.24144	0.0155142	105.553	0.275975	0.0303695	5.64092	1406.45	2.45383	6.44353	11.5869	225984	1.45766	864.323	1978.87	273.66	5	3	Commercial X	I
48	4	0.0416327	351.095	2.91289	7.46815	0.0033063	160.362	0.212812	0.0547651	21.9438	700.207	4.71335	5.76388	9.46365	271192	4.53969	435.748	1729.87	394.774	5	3	Commercial X	I
48	5	0.0544746	297.878	2.78025	6.439	0.00944309	105.298	0.291286	0.0449515	15.7482	1422.77	5.84154	8.2617	17.9303	254698	4.20911	641.365	1859.07	333.931	5	3	Commercial X	I
48	6		173.262	1.13558	4.08689	0.0306781	193.175	0.536659	0.0909535	10.3016	1318.11	3.65388	7.72157	47.2196	343666	1.0164	660.416	2710.25	231.461	2	3	Commercial X	I
48	7	0.149667	119.877	0.797079	3.52586	0.0242333	110.667	0.344594	0.0367081	7.32666	1402.21	2.28666	6.75889	42.8221	302348	3.01742	559.668	2319.87	410.919	2	3	Commercial X	I
48	8	0.10406	156.67	1.39593	4.14638	0.0350524	152.926	0.34364	0.0292038	9.40493	1072.27	2.89466	6.26998	29.3347	261339	1.20544	597.004	1793.52	326.291	2	3	Commercial X	I
48	9	0.040231	155.293	1.27134	3.38024	0.0263008	231.585	0.399032	0.0208829	8.58495	861.802	3.08692	5.63129	14.2426	320334	1.27893	735.885	2471.45	351.292	2	3	Commercial X	I
48	10	0.0785398	139.754	1.34417	2.79537	0.00295609	118.225	0.646995	0.0255965	9.23337	1441.53	2.82025	6.18943	22.656	272148	1.05044	469.305	2351.41	217.79	2	3	Commercial X	I
49	1	0.0914712	625.105	3.21636	58.8556	0.162154	125.841			52.4174	1791.25	4.10421	26.4156	28.4488	369604	1.74263	714.121	3055.26	361.683	4	3	Romeldale	B
49	2	0.0369859	648.826	2.81941	95.1845	0.144117	101.122			44.1516	1423.2	2.83651	26.3803	35.3378	410367	1.30544	921.59	3276.36	294.529	3	3.5	Romeldale	B
49	3	0.0607069	570.14	2.82934	67.4314	0.14923	147.202			28.4756	878.477	3.4388	27.1609	34.4652	342343	1.65228	1055.67	2916.76	273.273	2	3	Romeldale	B
49	4		622.681	3.15459	72.8874	0.21583	170.722			37.6062	1031.38	5.79722	26.3178	31.7721	311930	1.66138	594.904	2444.05	300.614	4	3	Romeldale	B
49	5	0.0531345	626.033	2.67625	138.631	0.345681	85.1841			26.4494	1342.96	3.50223	26.6189	13.5099	334822	1.54797	705.843	2619.63	302.252	6	2.5	Romeldale	B
49	6	0.0202971	647.333	2.50865	73.8168	0.143262	71.3944			47.6241	752.122	4.09038	26.2781	23.6438	381073	1.32275	702.648	3132.11	300.455	2	3.5	Romeldale	B
49	7	0.0603404	588.898	3.37131	130.592	0.466211	136.075	2.41758		41.3005	1782.29	6.19172	28.0263	21.7649	386464	2.15179	801.821	3433.68	370.76	4	2.5	Romeldale	B
49	8	0.065999	638.006	2.54352	68.3268	0.171398	70.9205			25.3804	1436.11	4.36315	25.2124	16.8024	315707	1.26855	727.61	2651.69	313.408	6	2	Romeldale	B
49	9	0.071966	610.894	2.33015	31.4821	0.19006	92.1831			24.1834	1525.08	6.41307	25.5007	33.125	362819	1.3179	782.272	3028.54	318.297	2	3	Romeldale	B
49	10	0.0626469	701.275	3.87291	117.904	0.454353	186.872			46.8536	1031.29	3.50649	30.7293	22.9846	367225	1.82226	708.828	3024.2	326.776	4	3	Romeldale	B
50	1	0.00426599	207.207	2.27489	37.7413	0.0534469	110.968			1.85612	1688.71	0.445686	26.9379	57.3724	441202	1.0478	1062.87	3377.3	334.01	3	4	Suffolk	T
50	2	0.153861	226.844	1.23906	38.7137	0.0629887	89.0342			1.33644	2259.64	0.486116	25.7574	73.3524	442333	1.08886	764.164	3379.93	295.109	2	4	Suffolk	T
50	3	0.0440606	209.823	0.935935	36.5972	0.0487163	80.7339			2.00695	1860.16	0.495328	27.6064	67.9568	397302	0.953864	687.371	2948.84	283.034	3	3.5	Suffolk	T
50	4	0.0198254	228.538	1.37295	35.1584	0.0298728	192.038			1.49249	1110.09	0.511981	28.9777	47.9481	309153	4.6892	655.869	2478.93	374.008	4	4	Suffolk	T
51	1	0.0628534	190.693		81.1359	0.0639414	56.1755	0.101195	0.0291241	1.88713	843.566	0.265637	27.7225	28.5041	391926	2.01286	770.571	3012.71	357.854	3	3.5	CMV X BFL	T
51	2		192.271		78.9951	0.104574	48.3531	0.0596651	0.0222328	0.896316	837.237	0.35259	25.9195	27.7195	388476	1.01616	660.513	2345.77	349.96	3	3.5	CMV	T
51	3	0.0272488	270.874		299.466	0.328403	70.6341	0.0999143	0.0317049	2.5972	2137.1	0.309267	26.4501	32.4865	441129	1.65333	772.636	2885.63	272.147	2	4	BFL	T
52	1		129.365		295.49	0.257489	97.2224	0.137303	0.0335453	2.81278	640.344	0.170156	23.7217	23.2544	388756	1.22095	724.927	2640.52	291.979	6	3	Romeldale	A
52	2	0.0337028	143.234		606.073	0.560024	80.8933	0.247969	0.0330743	1.69878	1768.12	0.247109	24.3713	19.3196	355452	3.96584	739.011	2266.02	360.176	4.5	4	Romeldale	A
52	3		141.232		141.825	0.149313	90.5774	0.105876	0.0269834	1.15176	418.655	0.29525	24.514	19.3758	376208	5.8064	795.845	2109.84	436.111	2.5	3	Romeldale	A
52	4		145.625		141.161	0.117229	88.9221	0.0826767	0.0332988	0.867562	365.598	0.261653	23.1961	20.334	353842	5.04188	745.442	1975.83	392.796	2.5	3	Romeldale	A
52	5		139.376		571.608	0.573819	79.992	0.173272	0.0267583	1.2058	955.585	0.231824	24.2581	22.7273	367253	1.96271	745.222	2147.19	276.539	4.5	3	Romeldale	A
52	6	0.0166628	146.048		639.715	0.573757	121.619	0.266934	0.0280675	1.04828	930.968	0.344551	25.8516	26.2909	358816	1.29356	754.218	2082.94	255.325	4.5	3	Romeldale	A
53	1	0.0855265	121.344	0.352102	0.607291	0.00147251	40.7349			0.757723	1850.6	0.807742	28.0014	24.6423	417484	0.984022	834.309	3130.9	354.575	3	4	Fat-tail cross	H
53	2	0.0863938	123.338	1.05495	0.467749	0.0768697	54.4657			1.1748	1840.94	0.469045	26.9845	32.8231	419113	1.28754	731.398	3050.59	401.683	4	4	Fat-tail cross	H
53	3	0.00892971	115.648	0.604511		0.0649937	40.3934			0.741012	1230.07	0.413594	29.347	29.985	396645	1.31122	933.041	3094.53	349.665	4	4	Fat-tail cross	H
53	4	0.131243	127.65	0.617169	0.385413	0.0297757	102.209			3.99987	2570.64	0.469989	26.4788	20.2902	381170	0.811982	642.16	2709.97	239.954	2	4	Fat-tail cross	H
54	1	0.0792048	153.433		7.18898	0.070068	133.973	0.87301	0.0244133	2.95675	516.502	0.34004	25.276	45.4742	332395	1.31518	664.779	2428.56	344.276	5	3	Polypay	U
54	2	0.0539187	186.647		9.87921	0.0511283	140.19	2.65315	0.0287102	2.74188	1630.91	0.240889	25.3003	37.8503	323773	1.19992	581.556	1529.78	359.885	5	3	Polypay	U
54	3		150.436		7.85673	0.0474634	184.842	0.550515	0.0242036	2.54622	534.65	0.220061	25.2303	46.2847	404907	1.31958	607.996	2233.63	429.68	3	3	Polypay	U
54	4	0.018018	141.854		7.23199	0.0412915	185.02	1.03642	0.019664	2.43397	1354.76	0.27876	25.1399	57.7843	371126	1.06076	814.64	2490.48	332.273	2	3	Polypay	U
54	5		159.214		6.69977	0.0608657	135.407	0.366911	0.022718	3.19176	583.978	0.31063	26.0291	39.778	337393	1.24712	553.331	2464.52	285.164	2	3	Polypay	U
54	6		151.685		7.56867	0.0417063	133.895	0.454007	0.0244364	2.62878	500.969	0.315215	26.8279	56.1935	334262	1.55769	701.853	2369.57	323.61	4	3	Polypay	U
54	7	0.0225547	158.218		7.41915	0.0378859	126.838	0.382063	0.021891	2.76836	439.608	0.183379	25.5167	31.578	362855	3.19854	774.52	2318.27	407.728	2	3	Polypay	U
54	8	0.0109681	150.263		8.22015	0.0443598	234.265	0.346226	0.0234408	2.39151	936.224	0.213626	25.5247	64.0943	371037	1.77865	828.389	2711.14	366.649	2	3	Polypay	U
54	9		153.776		7.28439	0.033796	371.242	0.350634	0.0186175	2.44964	887.307	0.276332	25.4213	37.8276	358254	2.70482	644.756	2052.2	390.303	2	3	Polypay	U
55	1	0.0877078	315.737	1.14819	6.01006	0.0441926	388.6			2.18571	1115.35	0.333433	26.9584	125.75	390474	1.32329	821.798	3751.77	444.526	unknown	3	Commercial X	H
55	2	0.0733803	373.864	1.55504	14.4594	0.0740331	757.966			3.447	1398.72	0.462629	32.0097	25.5464	426979	1.87872	959.829	3500.68	465.407	unknown	3	Commercial X	H
55	3	0.0908631	282.655	0.545095	9.54721	0.0521698	479.274			3.57417	2453.4	0.456708	27.0569	31.1609	422084	1.28516	822.149	3589.09	367.822	unknown	3	Commercial X	H
55	4	0.108281	341.829	1.18073	11.1707	0.066148	580.654			5.28724	772.4	0.600849	32.8948	41.3015	404043	3.16547	803.88	3759.65	454.345	unknown	3	Commercial X	H
55	5	0.0207694	325.858	1.04549	14.0266	0.0593242	764.085			2.99252	1030.53	0.265965	27.517	25.662	434199	1.51824	1078.77	3608.74	445.961	unknown	3	Commercial X	H
55	6	0.111332	298.196	0.875149	6.21286	0.0562671	438.451			3.84831	745.749	0.333967	26.2746	20.7372	397503	2.52795	1032.48	3212.07	518.523	unknown	3	Commercial X	H
55	7	0.012509	307.063	1.21354	6.86575	0.0184906	388.895			3.29719	850.615	0.507963	27.715	28.0207	398582	2.07	1352.92	3476.1	413.815	unknown	3	Commercial X	H
55	8	0.0623175	272.128	0.785947	15.5912	0.063521	713.583			3.30424	1311.93	0.299885	26.3899	36.8255	478862	1.15288	1004.13	2310.68	302.364	unknown	3	Commercial X	H
55	9	0.0278809	285.268	1.0699	13.5532	0.060543	750.603			3.55813	759.807	0.242268	26.2057	29.294	434693	1.55774	985.94	3344.84	323.184	unknown	3	Commercial X	H
55	10	0.0839107	308.628	0.539251	6.35894	0.0328972	514.557			4.09196	1817.97	0.404928	25.0412	21.1555	394407	1.33716	841.742	2446.84	384.414	unknown	3	Commercial X	H
55	11	0.0618021	301.207	0.639636	13.09	0.0373463	524.17			1.47271	801.445	0.776657	32.8045	17.5201	308849	1.29318	1012.27	3043.48	278.801	unknown	3	Commercial X	H
55	12	0.0881355	277.697		39.8233	0.0828651	474.9			3.08019	1955.08	0.291639	26.3181	19.6276	403323	1.44233	1022.74	2634.77	336.146	unknown	3	Commercial X	H
55	13	0.0455259	286.839	0.692879	16.7888	0.0726989	382.037			2.08583	948.903	0.375367	27.873	24.0728	389485	1.36141	1053.24	3375.75	357.46	unknown	3	Commercial X	H
56	1	0.0820892	178.57	0.644534	14.9493	0.0406189	38.8165			1.048	2159.1	0.821582	26.0327	40.2769	343048	8.62554	1226.66	3148.07	392.192	3	3.5	Horned Dorset	V
56	2	0.0630964	151.124	1.01653	26.1006	0.0845648	54.5727			0.878888	699.803	0.750448	24.8284	34.1073	376758	4.72095	913.876	2550.46	389.362	4	3.5	Horned Dorset	V
56	3		157.645	0.419087	16.6593	0.0184223	63.5403	2.07245		2.42498	555.682	0.830549	26.2639	31.2645	371976	5.05015	724.382	2238.32	380.189	6	3.5	Suffolk	V
56	4	0.0769966	175.03	0.730737	18.7482	0.0490316	45.0437			0.841026	2226.65	0.687286	26.645	44.7899	405409	3.42562	934.233	3001.37	414.353	5	4	Suffolk	V
		9Be (STDR)	11B (STDR)	75As (STDR)	98Mo (STDR)	111Cd (STDR)	137Ba (STDR)	200Hg (STDR)	205Tl (STDR)	208Pb (STDR)	27Al (KEDR)	51V (KEDR)	52Cr (KEDR)	55Mn (KEDR)	57Fe (KEDR)	59Co (KEDR)	65Cu (KEDR)	66Zn (KEDR)	77Se (KEDR)
	Study Compiled LOD and LOQ values
			9Be (ng/g)	11B (ng/g)	75As (ng/g)	98Mo (ng/g)	111Cd (ng/g)	137Ba (ng/g)	200Hg (ng/g)	205Tl (ng/g)	208Pb (ng/g)	27Al (ng/g)	51V (ng/g)	52Cr (ng/g)	55Mn (ng/g)	57Fe (ng/g)	59Co (ng/g)	65Cu (ng/g)	66Zn (ng/g)	77Se (ng/g)
		LOD - avg	0.00115653	0.055581	0.0344189	0.0275135	0.000341076	0.00109613	0.00424582	0.000887756	0.000521554	0.83722	0.00217425	0.00299885	0.0041298	0.27853	0.000542057	0.0145655	0.498663	0.0288229
		LOQ - avg	0.00385511	0.18527	0.11473	0.0917116	0.00113692	0.00365377	0.0141527	0.00295919	0.00173851	2.79073	0.00724751	0.00999616	0.013766	0.928434	0.00180686	0.0485518	1.66221	0.0960764
		bold analytes and values designate the preferred mode for elements measured in both STDR and KEDR

## Sheet: TAMU v OSU
	OSU Co	TAMU Co	OSU Cu	TAMU Cu	OSU Fe	TAMU Fe	OSU Mn	TAMU Mn	OSU Mo	TAMU Mo	OSU Se	TAMU Se	OSU Zn	TAMU Zn
Sample	ng/ml	ng/ml	ng/ml	ng/ml	ng/ml	ng/ml	ng/ml	ng/ml	ng/ml	ng/ml	ng/ml	ng/ml	ng/ml	ng/ml
1	1.5842	5.52	778.574	950	367532	411169	30.6515	227	15.7295	17.05	281.582	324	2003.07	2390
2	2.8573	6.15	916.429	920	394849	386120	35.3888	195	16.4769	13.39	245.286	276.23	1939.27	1710
3	1.15018	4.66	633.4	640	293164	294750	23.0531	153	6.80962	3.63	133.596	154.9	2175.19	2340
4	1.04868	4.45	791.409	800	384428	380340	49.3377	217	11.8365	8.81	280.535	284	2830.64	3000
5	1.14007	4.27	758.601	820	327117	342850	36.2001	200	8.50626	6.46	178.559	239	1993.2	3100
6	0.968628	4.3	684.708	650	382602	361460	36.1594	170	6.7682	3.48	294.22	292.53	2850.18	2770
7	3.43913	6.56	727.652	700	352662	334600	35.5046	190.8	7.37344	4.36	126.185	126	2039.86	2130
8	1.54383	5.03	939.802	980	312083	321070	29.6397	189.9	19.5138	14.54	122.83	127	2319.28	2580
9	1.93811	4.37	834.151	660	370730	293010	36.8285	146.3	26.0115	16.81	78.43	71	2155.87	1900
10	1.90414	7.07	550.523	990	167076	280900	16.1849	151.7	9.70989	14.11	51.0721	101.56	1143.26	2240
11	2.12233	6.73	699.703	910	305693	370100	23.4647	168.5	3.49125	4.95	24.649	25.92	1604.01	1800
12	1.2255	7.87	724.99	860	325750	359960	20.284	177.29	3.75212	5.34	28.9338	21.76	2498.45	2040

## Sheet: Corr Matrix
	Be	B	As	Mo	Cd	Ba	Hg	Tl	Pb	Al	V	Cr	Mn	Fe	Co	Cu	Zn	Se	Age	BSC
B	-0.02527
p value	0.6721
n	283
As	-0.08091	0.35479
p value	0.2658	<.0001
n	191	199
Mo	-0.10471	0.07939	0.13644
p value	0.0814	0.1306	0.0585
n	278	364	193
Cd	0.09498	0.17577	0.2735	0.64809
p value	0.1115	0.0007	<.0001	<.0001
n	282	369	198	363
Ba	0.0189	0.0266	0.04273	-0.04627	-0.0027
p value	0.7516	0.61	0.549	0.3787	0.9587
n	283	370	199	364	369
Hg	0.21945	0.07443	0.20435	-0.05262	0.02447	-0.01436
p value	0.0024	0.2202	0.0365	0.3882	0.6873	0.8132
n	189	273	105	271	273	273
Tl	0.1072	0.10258	0.54627	0.01374	0.0459	0.08233	0.5955
p value	0.1544	0.0982	<.0001	0.8251	0.4603	0.1849	<.0001
n	178	261	93	261	261	261	260
Pb	0.1612	0.18013	0.27657	0.04409	0.73314	-0.00524	0.15975	0.26802
p value	0.0066	0.0005	<.0001	0.4016	<.0001	0.92	0.0082	<.0001
n	283	370	199	364	369	370	273	261
Al	0.5223	0.08323	-0.05798	0.01344	0.20326	0.02831	0.31379	0.11044	0.24071
p value	<.0001	0.11	0.416	0.7983	<.0001	0.5873	<.0001	0.0749	<.0001
n	283	370	199	364	369	370	273	261	370
V	0.08031	0.17597	0.52883	-0.05781	0.12436	-0.06421	0.0785	0.11196	0.25196	0.11529
p value	0.1779	0.0007	<.0001	0.2713	0.0168	0.2179	0.196	0.071	<.0001	0.0266
n	283	370	199	364	369	370	273	261	370	370
Cr	-0.11073	0.2808	0.17639	0.14805	0.20718	0.22497	-0.01526	0.06742	0.14949	0.01631	-0.30074
p value	0.0628	<.0001	0.0127	0.0046	<.0001	<.0001	0.8018	0.2778	0.004	0.7546	<.0001
n	283	370	199	364	369	370	273	261	370	370	370
Mn	0.22127	-0.10766	0.1725	-0.0326	0.34919	0.08702	0.07497	0.10348	0.51021	0.20298	0.0088	0.18608
p value	0.0002	0.0385	0.0148	0.5353	<.0001	0.0946	0.2169	0.0953	<.0001	<.0001	0.8661	0.0003
n	283	370	199	364	369	370	273	261	370	370	370	370
Fe	0.15879	0.13093	0.26895	0.0613	0.16964	0.1945	0.22252	0.23018	0.1541	0.21596	-0.07831	0.3506	0.33784
p value	0.0074	0.0117	0.0001	0.2434	0.0011	0.0002	0.0002	0.0002	0.003	<.0001	0.1327	<.0001	<.0001
n	283	370	199	364	369	370	273	261	370	370	370	370	370
Co	-0.04375	-0.09699	-0.00338	0.01473	0.03684	-0.00233	-0.11408	-0.00107	0.06173	-0.13052	0.01571	0.07815	-0.00795	-0.17702
p value	0.4635	0.0624	0.9622	0.7795	0.4805	0.9643	0.0598	0.9862	0.2362	0.012	0.7632	0.1335	0.8788	0.0006
n	283	370	199	364	369	370	273	261	370	370	370	370	370	370
Cu	-0.01718	0.12168	0.11294	0.03452	0.06387	0.25525	0.1399	0.09143	0.04584	0.15026	-0.20047	0.38482	0.20473	0.43681	-0.04373
p value	0.7736	0.0192	0.1122	0.5115	0.221	<.0001	0.0208	0.1407	0.3793	0.0038	0.0001	<.0001	<.0001	<.0001	0.4016
n	283	370	199	364	369	370	273	261	370	370	370	370	370	370	370
Zn	0.27038	0.14352	0.22222	0.00993	0.12764	0.28396	0.2875	0.1428	0.10991	0.31562	0.05818	0.18814	0.23758	0.61651	-0.17694	0.43198
p value	<.0001	0.0057	0.0016	0.8502	0.0141	<.0001	<.0001	0.021	0.0346	<.0001	0.2643	0.0003	<.0001	<.0001	0.0006	<.0001
n	283	370	199	364	369	370	273	261	370	370	370	370	370	370	370	370
Se	0.11585	0.24928	0.07238	0.08643	0.05132	0.20664	0.22984	0.11064	-0.02572	0.07317	0.00439	0.13113	-0.07324	0.23023	0.19644	0.07558	0.29344
p value	0.0516	<.0001	0.3096	0.0997	0.3255	<.0001	0.0001	0.0744	0.6219	0.1602	0.9329	0.0116	0.1598	<.0001	0.0001	0.1468	<.0001
n	283	370	199	364	369	370	273	261	370	370	370	370	370	370	370	370	370
Age	0.03956	0.06391	-0.02477	0.10955	0.1211	-0.06938	-0.05007	-0.13203	0.04857	3e-05	0.04037	0.03158	-0.14374	-0.11459	0.00577	-0.10831	-0.10491	-0.02314
p value	0.5743	0.2831	0.784	0.0682	0.0418	0.2438	0.4631	0.0585	0.4148	0.9996	0.498	0.5961	0.0153	0.0537	0.9228	0.0684	0.0776	0.6978
n	204	284	125	278	283	284	217	206	284	284	284	284	284	284	284	284	284	284
BSC	0.03827	-0.15185	-0.2762	0.0363	0.04148	-0.09653	0.05433	0.04037	0.04119	0.13572	-0.08852	-0.09222	0.17372	0.08785	-0.10113	-0.0217	0.03901	-0.0708	-0.09559
p value	0.5214	0.0034	<.0001	0.4899	0.427	0.0636	0.3712	0.5161	0.4295	0.009	0.0891	0.0764	0.0008	0.0915	0.0519	0.6773	0.4544	0.1742	0.1079
n	283	370	199	364	369	370	273	261	370	370	370	370	370	370	370	370	370	370	284

## Sheet: Blue v Purple Tube
Sample	Be_purple	Be_blue	B_purple	B_blue	As_purple	As_blue	Mo_purple	Mo_blue	Cd_purple	Cd_blue	Ba_purple	Ba_blue	Hg_purple	Hg_blue	Tl_purple	Tl_blue	Pb_purple	Pb_blue	Al_purple	Al_blue	V_purple	V_blue	Cr_purple	Cr_blue	Mn_purple	Mn_blue	Fe_purple	Fe_blue	Co_purple	Co_blue	Ni_purple	Ni_blue	Cu_purple	Cu_blue	Zn_purple	Zn_blue	Se_purple	Se_blue
1	0.0392669	0.0402694	56.8781	65.0316	0.469065	0.452272	14.6365	14.3565	0.0220542	0.0382514	42.9079	45.0773	0.189782	0.163494	0.0119852	0.0128149	0.683108	0.763071	1304.04	1324.17	0.347642	0.145274	8.57064	5.59156	14.1181	14.5522	235096	244715	0.215327	0.2822	3.77446	3.54578	587.963	611.862	2065.4	2192.79	248.167	257.743
2	0.0561699	0.042224	89.1734	95.8844	0.695109	0.651374	12.0514	11.1093	0.0273117	0.0149293	26.7281	27.598	0.180441	0.11945	0.0108812	0.00919608	0.597591	0.628875	822.66	1134.43	0.21904	0.214501	6.38757	6.6718	17.9429	16.4385	265459	257822	0.303389	0.402771	3.87719	3.80404	585.693	526.182	2211.44	2141.71	251.586	273.075
3	0.0691699	0.0335512	53.2556	46.4158	0.274116	0.691869	9.82244	5.98291	0.0131588	0.0266849	18.7022	41.7773	0.346566	0.148478	0.0115188	0.00918597	1.06261	0.601723	1116.71	704.678	0.187622	0.18926	16.0155	5.70723	23.0171	21.7904	251871	270428	0.450821	0.289343	3.82607	3.4065	661.965	584.558	2191.82	2147.65	294.299	296.49
4	0.0324691	0.0727071	45.3741	45.1281	0.72704	0.703768	5.9345	9.07794	0.0329019	0.00630325	40.9843	40.1617	0.0975776	0.139366	0.00954541	0.00960601	0.781336	0.886768	878.512	765.045	0.14668	0.184771	5.51307	7.25054	20.7473	18.8248	255424	221779	0.329566	0.244665	2.70304	3.33204	561.168	583.194	2239.5	1798.19	270.576	183.538
5	0.0227838	0.0255907	42.3424	93.0212	0.503071	0.763974	8.92024	10.9225	0.0192667	0.0492872	39.561	21.7335	0.229081	0.136158	0.00623129	0.00968043	0.828037	1.02659	799.69	332.953	0.115088	0.324522	5.43477	21.8285	16.6354	23.013	201103	285960	0.244728	0.623293	3.57346	25.6033	575.282	624.134	1654.54	2449.78	245.084	244.752
6	0.000513961	0.0699849	93.1614	149.181	0.661494	0.760966	14.1324	21.5011	0.0248019	0.0666934	15.7128	26.1685	0.257213	0.272168	0.0101989	0.0103368	0.257664	0.33945	862.694	1196.59	0.605972	1.0627	5.52018	6.3151	7.13082	12.6686	182473	311618	5.45899	7.30265	4.13193	3.81191	282.003	494.451	1589.5	2383.33	103.31	244.797
7	0.0555046	0.114464	119.386	126.355	0.410459	0.428816	23.1437	23.1613	0.0467291	0.0343615	44.8759	47.3077	0.183281	0.176771	0.00915257	0.0158217	0.320226	0.495881	803.051	2182.92	0.926518	1.11249	6.59094	6.52775	10.2011	11.0069	268646	278739	6.56591	6.54785	4.35113	4.12432	694.419	725.276	2348.89	2126.13	204.973	220.223
8	0.0126764	0.0634079	100.935	98.7666	0.339078	0.320186	31.305	30.1878	0.0441137	0.0556056	41.7287	40.5227	0.20318	0.172798	0.00559256	0.011072	0.376363	0.447324	744.563	1168.4	1.13989	1.14684	5.81848	6.18119	20.3242	18.6965	274157	250946	4.11694	3.82204	3.29588	3.27957	586.97	568.032	2505.79	2073.75	291.142	285.598
9	0.0463948	0.0611582	426.647	427.79	0.843223	2.50195	8.63542	8.47549	0.0312616	0.0511948	34.2828	36.1393	0.223118	0.154163	0.0378622	0.0558065	0.523955	0.513597	967.518	1088.67	0.756808	0.828073	5.01556	3.22914	34.1097	35.014	293825	283940	1.69749	1.78311	3.59832	1.49296	579.024	637.16	2339.45	2658.52	56.3174	59.0758
10	0.166194	0.0396135	82.5356	69.7319	1.05226	0.834517	6.59673	6.07229	0.0684298	0.0586904	532.349	462.853	0.250107	0.236099	0.00985935	0.00657903	1.07883	0.888318	1411.54	1070.18	2.52061	1.33784	8.4907	8.30346	70.023	56.4666	319197	257822	0.679303	0.441576	8.38312	6.23203	1007.4	863.444	2092.05	1703.65	60.7527	48.8852
11	-0.00406561	0.063795	62.5266	86.6443	0.796479	1.24151	6.53045	7.84538	0.0446581	0.0381677	121.218	142.409	0.136753	0.246396	0.00956066	0.0109751	1.03244	1.29984	1293.17	1463.07	1.68973	1.40675	6.89339	8.87056	63.7301	76.1687	367840	434163	0.433874	0.541692	5.89661	7.35908	576.678	689.553	1720.48	2077.11	72.4167	98.2288
12	0.104377	0.0900694	60.0998	64.7222	1.94747	0.369297	6.21414	6.45086	0.0431435	0.0340802	253.021	251.05	0.206282	0.163228	0.0130541	0.0081713	1.42388	1.18904	1229.08	1414.65	1.78402	1.37743	7.05916	6.48358	28.9391	29.9321	294747	298409	0.482587	0.402704	6.00533	5.28232	555.353	551.206	2197.48	2034.41	81.6409	94.0568
13	0.0410627	0.102925	65.862	48.4229	0.81244	0.641262	11.0422	5.29251	0.0545804	0.0238323	123.082	107.178	0.707536	0.175488	0.128532	0.00575408	1.09563	0.938451	885.605	1181.68	1.29189	0.897354	6.5105	6.50857	55.2659	51.9244	296277	266117	0.300448	0.391054	4.7036	4.84473	551.826	491.274	2092.69	1842.1	53.0256	48.3811
14	0.0549903	0.0852246	53.714	49.3486	0.87121	0.992239	9.60663	6.88762	0.0282106	0.0176219	148.096	166.902	0.351169	0.394975	0.025564	0.0288205	1.27067	1.16621	2019.87	1227.37	1.96486	1.66057	10.8548	7.36647	24.2504	19.5601	311409	244248	0.714055	0.273353	24.1632	5.5813	527.992	529.33	1880.55	1591.87	68.14	56.808
Mean	0.049822	0.0646418	96.5637	104.746	0.743037	0.811	12.0408	11.9517	0.0357587	0.036836	105.946	104.063	0.254435	0.192788	0.0213956	0.0145586	0.809453	0.798938	1081.34	1161.06	0.978313	0.849169	7.4768	7.6311	29.0311	29.0041	272680	279050	1.57096	1.66774	5.87738	5.8357	595.267	605.69	2080.68	2087.21	164.388	172.261

## Sheet: TAMU Plasma v Whole Blood
Sample	Hemolysis (mg/dL)	Co (ng/mL) plasma	Co (ng/mL) WB	Cu (ng/mL) plasma	Cu (ng/mL) WB	Fe (μg/mL) plasma	Fe (μg/mL) WB	Mn (ng/mL) plasma	Mn (ng/mL) WB	Mo (ng/mL) plasma	Mo (ng/mL) WB	Se (ng/mL) plasma	Se (ng/mL) WB	Zn (μg/mL) plasma	Zn (μg/mL) WB	As (μg/mL) plasma	As (μg/mL) WB	Cd (μg/mL) plasma	Cd (μg/mL) WB	Pb (μg/mL) plasma	Pb (μg/mL) WB	Tl (μg/mL) plasma	Tl (μg/mL) WB
1	50	1.43	5.52	1.07	0.95	306.52	41169.4	2.87	227.07	15.95	14.05	93.79	324.17	0.8	2.39	ND < 0.01	ND < 0.01	ND < 0.01	ND < 0.01	ND < 0.01	ND < 0.01	ND < 0.01	ND < 0.01
2	50	3.35	6.15	0.99	0.92	531.23	38612.1	4	195.36	14.85	13.39		276.23	0.68	1.71	ND < 0.01	ND < 0.01	ND < 0.01	ND < 0.01	ND < 0.01	ND < 0.01	ND < 0.01	ND < 0.01
3	Min	0.74	4.66	0.64	0.64	184.71	29475.8	2.69	153.16	0.98	3.53	51.01	154.94	0.67	2.34	ND < 0.01	ND < 0.01	ND < 0.01	ND < 0.01	ND < 0.01	ND < 0.01	0.03	ND < 0.01
4	50	0.61	4.45	0.84	0.8	267.26	38035	3.83	217.76	7.25	8.81	76.75	284.12	0.8	3	ND < 0.01	ND < 0.01	ND < 0.01	ND < 0.01	ND < 0.01	ND < 0.01	0.01	ND < 0.01
5	Min	0.56	4.27	0.86	0.82	237.77	34285.8	4.89	200.16	2.75	6.46	69.55	239.23	0.83	3.1	ND < 0.01	ND < 0.01	ND < 0.01	ND < 0.01	ND < 0.01	ND < 0.01	ND < 0.01	ND < 0.01
6	50	0.47	4.3	0.7	0.65	251.04	36146.3	3.87	170.42	1.02	3.48	83.51	292.53	0.84	2.77	ND < 0.01	ND < 0.01	ND < 0.01	ND < 0.01	ND < 0.01	ND < 0.01	ND < 0.01	ND < 0.01
7	Min	3.66	6.56	0.83	0.7	196.27	33460.2	2.64	190.84	1.88	4.36	38.36	126.12	0.52	2.13	ND < 0.01	ND < 0.01	ND < 0.01	ND < 0.01	0.02	ND < 0.01	0.04	ND < 0.01
8	Min	1.29	5.03	1.17	0.98	107.77	32107.5	2.36	189.9	14.41	14.54	43.48	127.86	0.56	2.58	ND < 0.01	ND < 0.01	0.05	ND < 0.01	0.02	ND < 0.01	0.05	ND < 0.01
9	Min	1.09	4.37	0.87	0.66	120.18	29301.6	2.12	146.31	20.52	16.81	34.7	71.07	0.64	1.9	ND < 0.01	ND < 0.01	0.03	ND < 0.01	ND < 0.01	ND < 0.01	ND < 0.01	ND < 0.01
10	50	2.98	7.07	0.88	0.99	213.21	28090.6	2.46	151.7	10.44	14.11	32.1	101.56	0.38	2.24	ND < 0.01	ND < 0.01	0.18	ND < 0.01	0.24	ND < 0.01	0.63	ND < 0.01
11	Min	4.38	6.73	1.08	0.91	296.88	37010.3	4.61	168.49	2.53	4.95	13.49	25.92	0.61	1.8	ND < 0.01	ND < 0.01	1.02	ND < 0.01	0.17	ND < 0.01	0.64	ND < 0.01
12	Min	6.4	7.87	1.28	0.86	320.21	35996.6	3.31	177.29	3.09	5.34	9.44	21.78	0.54	2.04	ND < 0.01	ND < 0.01	0.03	ND < 0.01	ND < 0.01	ND < 0.01	ND < 0.01	ND < 0.01
