# Supplementary material for: Status of Selenium and Other Essential and Toxic Elements in Oregon Grazing Sheep
Source: Animals (Basel). 2025 Jun 18;15(12):1799. doi: 10.3390/ani15121799 (PMC12190036; doi:10.3390/ani15121799)
Supplement: Supplementary file 1 [file animals-15-01799-s001.zip › Suppl File 3 Corr Matrix.xlsx]

## Sheet: Sheet1
	Be	B	As	Mo	Cd	Ba	Hg	Tl	Pb	Al	V	Cr	Mn	Fe	Co	Cu	Zn	Se	Age	BSC
B	-0.02527
p value	0.6721
n	283
As	-0.08091	0.35479
p value	0.2658	<.0001
n	191	199
Mo	-0.10471	0.07939	0.13644
p value	0.0814	0.1306	0.0585
n	278	364	193
Cd	0.09498	0.17577	0.2735	0.64809
p value	0.1115	0.0007	<.0001	<.0001
n	282	369	198	363
Ba	0.0189	0.0266	0.04273	-0.04627	-0.0027
p value	0.7516	0.61	0.549	0.3787	0.9587
n	283	370	199	364	369
Hg	0.21945	0.07443	0.20435	-0.05262	0.02447	-0.01436
p value	0.0024	0.2202	0.0365	0.3882	0.6873	0.8132
n	189	273	105	271	273	273
Tl	0.1072	0.10258	0.54627	0.01374	0.0459	0.08233	0.5955
p value	0.1544	0.0982	<.0001	0.8251	0.4603	0.1849	<.0001
n	178	261	93	261	261	261	260
Pb	0.1612	0.18013	0.27657	0.04409	0.73314	-0.00524	0.15975	0.26802
p value	0.0066	0.0005	<.0001	0.4016	<.0001	0.92	0.0082	<.0001
n	283	370	199	364	369	370	273	261
Al	0.5223	0.08323	-0.05798	0.01344	0.20326	0.02831	0.31379	0.11044	0.24071
p value	<.0001	0.11	0.416	0.7983	<.0001	0.5873	<.0001	0.0749	<.0001
n	283	370	199	364	369	370	273	261	370
V	0.08031	0.17597	0.52883	-0.05781	0.12436	-0.06421	0.0785	0.11196	0.25196	0.11529
p value	0.1779	0.0007	<.0001	0.2713	0.0168	0.2179	0.196	0.071	<.0001	0.0266
n	283	370	199	364	369	370	273	261	370	370
Cr	-0.11073	0.2808	0.17639	0.14805	0.20718	0.22497	-0.01526	0.06742	0.14949	0.01631	-0.30074
p value	0.0628	<.0001	0.0127	0.0046	<.0001	<.0001	0.8018	0.2778	0.004	0.7546	<.0001
n	283	370	199	364	369	370	273	261	370	370	370
Mn	0.22127	-0.10766	0.1725	-0.0326	0.34919	0.08702	0.07497	0.10348	0.51021	0.20298	0.0088	0.18608
p value	0.0002	0.0385	0.0148	0.5353	<.0001	0.0946	0.2169	0.0953	<.0001	<.0001	0.8661	0.0003
n	283	370	199	364	369	370	273	261	370	370	370	370
Fe	0.15879	0.13093	0.26895	0.0613	0.16964	0.1945	0.22252	0.23018	0.1541	0.21596	-0.07831	0.3506	0.33784
p value	0.0074	0.0117	0.0001	0.2434	0.0011	0.0002	0.0002	0.0002	0.003	<.0001	0.1327	<.0001	<.0001
n	283	370	199	364	369	370	273	261	370	370	370	370	370
Co	-0.04375	-0.09699	-0.00338	0.01473	0.03684	-0.00233	-0.11408	-0.00107	0.06173	-0.13052	0.01571	0.07815	-0.00795	-0.17702
p value	0.4635	0.0624	0.9622	0.7795	0.4805	0.9643	0.0598	0.9862	0.2362	0.012	0.7632	0.1335	0.8788	0.0006
n	283	370	199	364	369	370	273	261	370	370	370	370	370	370
Cu	-0.01718	0.12168	0.11294	0.03452	0.06387	0.25525	0.1399	0.09143	0.04584	0.15026	-0.20047	0.38482	0.20473	0.43681	-0.04373
p value	0.7736	0.0192	0.1122	0.5115	0.221	<.0001	0.0208	0.1407	0.3793	0.0038	0.0001	<.0001	<.0001	<.0001	0.4016
n	283	370	199	364	369	370	273	261	370	370	370	370	370	370	370
Zn	0.27038	0.14352	0.22222	0.00993	0.12764	0.28396	0.2875	0.1428	0.10991	0.31562	0.05818	0.18814	0.23758	0.61651	-0.17694	0.43198
p value	<.0001	0.0057	0.0016	0.8502	0.0141	<.0001	<.0001	0.021	0.0346	<.0001	0.2643	0.0003	<.0001	<.0001	0.0006	<.0001
n	283	370	199	364	369	370	273	261	370	370	370	370	370	370	370	370
Se	0.11585	0.24928	0.07238	0.08643	0.05132	0.20664	0.22984	0.11064	-0.02572	0.07317	0.00439	0.13113	-0.07324	0.23023	0.19644	0.07558	0.29344
p value	0.0516	<.0001	0.3096	0.0997	0.3255	<.0001	0.0001	0.0744	0.6219	0.1602	0.9329	0.0116	0.1598	<.0001	0.0001	0.1468	<.0001
n	283	370	199	364	369	370	273	261	370	370	370	370	370	370	370	370	370
Age	0.03956	0.06391	-0.02477	0.10955	0.1211	-0.06938	-0.05007	-0.13203	0.04857	3e-05	0.04037	0.03158	-0.14374	-0.11459	0.00577	-0.10831	-0.10491	-0.02314
p value	0.5743	0.2831	0.784	0.0682	0.0418	0.2438	0.4631	0.0585	0.4148	0.9996	0.498	0.5961	0.0153	0.0537	0.9228	0.0684	0.0776	0.6978
n	204	284	125	278	283	284	217	206	284	284	284	284	284	284	284	284	284	284
BSC	0.03827	-0.15185	-0.2762	0.0363	0.04148	-0.09653	0.05433	0.04037	0.04119	0.13572	-0.08852	-0.09222	0.17372	0.08785	-0.10113	-0.0217	0.03901	-0.0708	-0.09559
p value	0.5214	0.0034	<.0001	0.4899	0.427	0.0636	0.3712	0.5161	0.4295	0.009	0.0891	0.0764	0.0008	0.0915	0.0519	0.6773	0.4544	0.1742	0.1079
n	283	370	199	364	369	370	273	261	370	370	370	370	370	370	370	370	370	370	284
